# Supplementary material for: Diethyl (E)-2,3-bis­[(E)-(2-methyl-2-phenyl­hydrazin-1-yl­idene)meth­yl]but-2-enedioate
Source: Acta Crystallogr Sect E Struct Rep Online. 2014 May 31;70(Pt 6):o723. doi: 10.1107/S1600536814011970 (PMC4051109; doi:10.1107/S1600536814011970)
Supplement: Supplementary file 1 [file e-70-0o723-sup1.cif]

##############################################################################
#                                                                            #
# This CIF contains the data in a paper accepted for publication in          #
# Acta Crystallographica Section E. It conforms to the requirements of       #
# Notes for Authors for Acta Crystallographica Section E, and has been       #
# peer reviewed under the auspices of the IUCr Commission on Journals.       #
#                                                                            #
# Full details of the Crystallographic Information File format               #
# are given in the paper "The Crystallographic Information File (CIF):       #
# a New Standard Archive File for Crystallography" by S. R. Hall, F. H.      #
# Allen and I. D. Brown [Acta Cryst. (1991), A47, 655-685].                  #
#                                                                            #
# The current version of the core CIF dictionary is obtainable from          #
# ftp://ftp.iucr.org/pub/cif_core.dic.                                       #
#                                                                            #
# Software is freely available for graphical display of the structure(s)     #
# in this CIF. For information consult the CIF software page                 #
# http://www.iucr.org/resources/cif/software.                                #
#                                                                            #
# This file may be used for bona fide research purposes within the           #
# scientific community so long as proper attribution is given to the journal # 
# article from which it was obtained.                                        #
#                                                                            #
##############################################################################
data_I
_database_code_depnum_ccdc_archive 'CCDC 1004694'
_audit_creation_method     SHELXL-97
_chemical_name_systematic
;\
Diethyl (<i>E</i>)-2,3-bis[(<i>E</i>)-(2-methyl-2-phenylhydrazin-\
1-ylidene)methyl]but-2-enedioate
;
_chemical_name_common     ?
_chemical_formula_moiety     'C24 H28 N4 O4'
_chemical_formula_sum     'C24 H28 N4 O4'
_chemical_formula_iupac     'C24 H28 N4 O4'
_chemical_formula_weight     436.50
_chemical_melting_point     ?
_symmetry_cell_setting     orthorhombic
_symmetry_space_group_name_H-M     'P b c a'
loop_
    _symmetry_equiv_pos_as_xyz
    'x, y, z'
    '-x+1/2, -y, z+1/2'
    '-x, y+1/2, -z+1/2'
    'x+1/2, -y+1/2, -z'
    '-x, -y, -z'
    'x-1/2, y, -z-1/2'
    'x, -y-1/2, z-1/2'
    '-x-1/2, y-1/2, z'
_cell_length_a     15.922(3)
_cell_length_b     8.0335(16)
_cell_length_c     18.655(4)
_cell_angle_alpha     90.00
_cell_angle_beta     90.00
_cell_angle_gamma     90.00
_cell_volume     2386.2(8)
_cell_formula_units_Z     4
_cell_measurement_reflns_used     6374
_cell_measurement_theta_min     2.183
_cell_measurement_theta_max     27.890
_cell_measurement_temperature     113(2)
_exptl_crystal_description     block
_exptl_crystal_colour     red
_exptl_crystal_size_max     0.20
_exptl_crystal_size_mid     0.10
_exptl_crystal_size_min     0.08
_exptl_crystal_density_diffrn     1.215
_exptl_crystal_density_meas     ?
_exptl_crystal_density_method     'not measured'
_exptl_crystal_F_000     928
_exptl_absorpt_coefficient_mu     0.084
_exptl_absorpt_correction_type     multi-scan
_exptl_absorpt_process_details     '(CrystalClear; Rigaku/MSC, 2005)'
_exptl_absorpt_correction_T_min     0.9834
_exptl_absorpt_correction_T_max     0.9933
_exptl_special_details     ?
_diffrn_ambient_temperature     113(2)
_diffrn_radiation_type     MoK\a
_diffrn_radiation_wavelength     0.71073
_diffrn_radiation_source     'rotating anode'
_diffrn_radiation_monochromator     multilayer
_diffrn_measurement_device_type     'Rigaku Saturn CCD'
_diffrn_measurement_method     '\w and \f scans'
_diffrn_detector_area_resol_mean     7.31
_diffrn_reflns_number     14849
_diffrn_reflns_av_R_equivalents     0.0341
_diffrn_reflns_av_sigmaI/netI     0.0202
_diffrn_reflns_theta_min     2.53
_diffrn_reflns_theta_max     25.01
_diffrn_reflns_theta_full     25.01
_diffrn_measured_fraction_theta_max     0.996
_diffrn_measured_fraction_theta_full     0.996
_diffrn_reflns_limit_h_min     -15
_diffrn_reflns_limit_h_max     18
_diffrn_reflns_limit_k_min     -9
_diffrn_reflns_limit_k_max     9
_diffrn_reflns_limit_l_min     -22
_diffrn_reflns_limit_l_max     22
_refine_special_details
;
Refinement of <i>F</i>^2^ against ALL reflections. The weighted <i>R</i>-factor
<i>wR</i> and goodness of fit <i>S</i> are based on <i>F</i>^2^, conventional
<i>R</i>-factors <i>R</i> are based on <i>F</i>, with <i>F</i> set to zero for
negative <i>F</i>^2^. The threshold expression of <i>F</i>^2^ >
\s(<i>F</i>^2^) is used only for calculating <i>R</i>-factors(gt) <i>etc</i>.
and is not relevant to the choice of reflections for refinement.
<i>R</i>-factors based on <i>F</i>^2^ are statistically about twice as large
as those based on <i>F</i>, and <i>R</i>- factors based on ALL data will be
even larger.
;
_reflns_number_total     2093
_reflns_number_gt     1925
_reflns_threshold_expression     I>2\s(I)
_refine_ls_structure_factor_coef     Fsqd
_refine_ls_matrix_type     full
_refine_ls_R_factor_all     0.0411
_refine_ls_R_factor_gt     0.0377
_refine_ls_wR_factor_gt     0.0961
_refine_ls_wR_factor_ref     0.0989
_refine_ls_goodness_of_fit_ref     1.079
_refine_ls_restrained_S_all     1.079
_refine_ls_number_reflns     2093
_refine_ls_number_parameters     168
_refine_ls_number_restraints     40
_refine_ls_hydrogen_treatment     constr
_refine_ls_weighting_scheme     calc
_refine_ls_weighting_details
         'calc w=1/[\s^2^(Fo^2^)+(0.0585P)^2^+0.3730P] where P=(Fo^2^+2Fc^2^)/3'
_atom_sites_solution_hydrogens     geom
_atom_sites_solution_primary     direct
_atom_sites_solution_secondary     difmap
_refine_ls_shift/su_max     0.001
_refine_ls_shift/su_mean     0.000
_refine_diff_density_max     0.181
_refine_diff_density_min     -0.163
_refine_ls_extinction_method     'SHELXL97 (Sheldrick, 2008)'
_refine_ls_extinction_coef     0.063(4)
_refine_ls_extinction_expression
                                  'Fc^*^=kFc[1+0.001xFc^2^\l^3^/sin(2\q)]^-1/4^'
loop_
    _atom_type_symbol
    _atom_type_description
    _atom_type_scat_dispersion_real
    _atom_type_scat_dispersion_imag
    _atom_type_scat_source
    'C' 'C' 0.0033 0.0016
                         'International Tables Vol C Tables 4.2.6.8 and 6.1.1.4'
    'H' 'H' 0.0000 0.0000
                         'International Tables Vol C Tables 4.2.6.8 and 6.1.1.4'
    'N' 'N' 0.0061 0.0033
                         'International Tables Vol C Tables 4.2.6.8 and 6.1.1.4'
    'O' 'O' 0.0106 0.0060
                         'International Tables Vol C Tables 4.2.6.8 and 6.1.1.4'
_computing_data_collection     'CrystalClear (Rigaku/MSC, 2005)'
_computing_cell_refinement     'CrystalClear (Rigaku/MSC, 2005)'
_computing_data_reduction     'CrystalClear (Rigaku/MSC, 2005)'
_computing_structure_solution     'SHELXS97 (Sheldrick, 2008)'
_computing_structure_refinement     'SHELXL97 (Sheldrick, 2008)'
_computing_molecular_graphics     'SHELXTL (Sheldrick, 2008)'
_computing_publication_material     'SHELXTL (Sheldrick, 2008)'
loop_
    _atom_site_type_symbol
    _atom_site_label
    _atom_site_fract_x
    _atom_site_fract_y
    _atom_site_fract_z
    _atom_site_U_iso_or_equiv
    _atom_site_adp_type
    _atom_site_calc_flag
    _atom_site_refinement_flags
    _atom_site_occupancy
    _atom_site_symmetry_multiplicity
    _atom_site_disorder_assembly
    _atom_site_disorder_group
    O O1 0.17130(5) 0.95435(11) 0.47833(5) 0.0331(3) Uani d . 1 1 . .
    O O2 0.08700(5) 0.74716(11) 0.44282(5) 0.0363(3) Uani d D 1 1 . .
    N N1 0.03970(6) 1.17222(12) 0.29214(5) 0.0269(3) Uani d . 1 1 . .
    N N2 0.05365(6) 1.08830(12) 0.35347(5) 0.0240(3) Uani d . 1 1 . .
    C C1 0.10279(7) 1.15535(14) 0.23935(6) 0.0258(3) Uani d . 1 1 . .
    C C2 0.09073(9) 1.21349(17) 0.16961(7) 0.0365(3) Uani d . 1 1 . .
    H H2A 0.0404 1.2705 0.1574 0.044 Uiso calc R 1 1 . .
    C C3 0.15209(11) 1.18797(19) 0.11824(7) 0.0468(4) Uani d . 1 1 . .
    H H3A 0.1438 1.2298 0.0711 0.056 Uiso calc R 1 1 . .
    C C4 0.22471(10) 1.1034(2) 0.13400(8) 0.0484(4) Uani d . 1 1 . .
    H H4A 0.2658 1.0845 0.0980 0.058 Uiso calc R 1 1 . .
    C C5 0.23704(9) 1.04608(18) 0.20314(7) 0.0416(4) Uani d . 1 1 . .
    H H5A 0.2870 0.9872 0.2145 0.050 Uiso calc R 1 1 . .
    C C6 0.17769(8) 1.07337(16) 0.25580(7) 0.0315(3) Uani d . 1 1 . .
    H H6A 0.1878 1.0363 0.3034 0.038 Uiso calc R 1 1 . .
    C C7 -0.03664(8) 1.26664(17) 0.28254(7) 0.0373(3) Uani d . 1 1 . .
    H H7A -0.0408 1.3515 0.3201 0.056 Uiso calc R 1 1 . .
    H H7B -0.0851 1.1917 0.2855 0.056 Uiso calc R 1 1 . .
    H H7C -0.0358 1.3208 0.2355 0.056 Uiso calc R 1 1 . .
    C C8 0.00195(7) 1.09756(14) 0.40658(6) 0.0243(3) Uani d . 1 1 A .
    H H8A -0.0473 1.1640 0.4044 0.029 Uiso calc R 1 1 . .
    C C9 0.02301(7) 1.00148(13) 0.46959(6) 0.0229(3) Uani d . 1 1 . .
    C C10 0.10276(7) 0.90180(14) 0.46439(6) 0.0235(3) Uani d . 1 1 A .
    C C11 0.1581(6) 0.6302(13) 0.4421(8) 0.0421(19) Uani d PDU 0.57(4) 1 A 1
    H H11A 0.1836 0.6218 0.4904 0.051 Uiso calc PR 0.57(4) 1 A 1
    H H11B 0.2017 0.6679 0.4079 0.051 Uiso calc PR 0.57(4) 1 A 1
    C C12 0.1231(7) 0.4658(13) 0.4194(9) 0.052(2) Uani d PDU 0.57(4) 1 A 1
    H H12A 0.1689 0.3854 0.4140 0.078 Uiso calc PR 0.57(4) 1 A 1
    H H12B 0.0938 0.4784 0.3735 0.078 Uiso calc PR 0.57(4) 1 A 1
    H H12C 0.0835 0.4258 0.4558 0.078 Uiso calc PR 0.57(4) 1 A 1
    C C11' 0.1622(7) 0.6478(17) 0.4289(12) 0.045(3) Uani d PDU 0.43(4) 1 A 2
    H H11C 0.1926 0.6258 0.4743 0.054 Uiso calc PR 0.43(4) 1 A 2
    H H11D 0.2003 0.7077 0.3959 0.054 Uiso calc PR 0.43(4) 1 A 2
    C C12' 0.1334(9) 0.4862(17) 0.3956(10) 0.048(2) Uani d PDU 0.43(4) 1 A 2
    H H12D 0.1802 0.4070 0.3948 0.071 Uiso calc PR 0.43(4) 1 A 2
    H H12E 0.1143 0.5070 0.3465 0.071 Uiso calc PR 0.43(4) 1 A 2
    H H12F 0.0871 0.4399 0.4238 0.071 Uiso calc PR 0.43(4) 1 A 2
loop_
    _atom_site_aniso_label
    _atom_site_aniso_U_11
    _atom_site_aniso_U_22
    _atom_site_aniso_U_33
    _atom_site_aniso_U_12
    _atom_site_aniso_U_13
    _atom_site_aniso_U_23
    O1 0.0242(5) 0.0348(5) 0.0403(5) -0.0016(4) -0.0039(4) -0.0055(4)
    O2 0.0245(5) 0.0250(5) 0.0593(6) 0.0043(4) -0.0072(4) -0.0100(4)
    N1 0.0295(6) 0.0269(5) 0.0241(5) 0.0043(4) -0.0007(4) 0.0049(4)
    N2 0.0276(6) 0.0224(5) 0.0221(5) 0.0000(4) -0.0013(4) 0.0010(4)
    C1 0.0306(7) 0.0229(6) 0.0238(6) -0.0058(5) 0.0006(5) -0.0013(4)
    C2 0.0445(8) 0.0366(7) 0.0283(7) -0.0022(6) -0.0028(6) 0.0055(5)
    C3 0.0619(10) 0.0532(9) 0.0254(7) -0.0081(8) 0.0061(7) 0.0062(6)
    C4 0.0516(10) 0.0571(9) 0.0366(7) -0.0069(7) 0.0177(7) -0.0026(7)
    C5 0.0345(8) 0.0477(8) 0.0427(8) -0.0009(6) 0.0099(6) -0.0005(6)
    C6 0.0303(7) 0.0356(7) 0.0285(6) -0.0015(5) 0.0016(5) 0.0024(5)
    C7 0.0341(8) 0.0414(8) 0.0366(7) 0.0111(6) -0.0008(6) 0.0104(6)
    C8 0.0237(6) 0.0228(6) 0.0263(6) 0.0015(5) -0.0008(5) -0.0013(4)
    C9 0.0231(6) 0.0210(6) 0.0245(6) -0.0014(5) -0.0012(5) -0.0031(4)
    C10 0.0259(7) 0.0249(6) 0.0196(6) -0.0001(5) -0.0003(5) 0.0000(4)
    C11 0.027(2) 0.028(2) 0.071(4) 0.0120(19) -0.006(2) -0.007(2)
    C12 0.045(3) 0.029(3) 0.083(5) 0.010(2) -0.012(3) -0.015(3)
    C11' 0.032(3) 0.029(3) 0.073(6) 0.008(2) -0.005(3) -0.016(3)
    C12' 0.037(3) 0.032(3) 0.074(5) 0.006(2) 0.004(4) -0.007(3)
_geom_special_details
;
All e.s.d.'s (except the e.s.d. in the dihedral angle between two l.s. planes)
are estimated using the full covariance matrix. The cell e.s.d.'s are taken
into account individually in the estimation of e.s.d.'s in distances, angles
and torsion angles; correlations between e.s.d.'s in cell parameters are only
used when they are defined by crystal symmetry. An approximate (isotropic)
treatment of cell e.s.d.'s is used for estimating e.s.d.'s involving l.s.
planes.
;
loop_
    _geom_bond_atom_site_label_1
    _geom_bond_atom_site_label_2
    _geom_bond_site_symmetry_2
    _geom_bond_distance
    _geom_bond_publ_flag
    O1 C10 . 1.1987(14) ?
    O2 C10 . 1.3298(15) ?
    O2 C11' . 1.462(8) ?
    O2 C11 . 1.472(6) ?
    N1 N2 . 1.3463(13) ?
    N1 C1 . 1.4133(15) ?
    N1 C7 . 1.4440(16) ?
    N2 C8 . 1.2902(14) ?
    C1 C2 . 1.3956(17) ?
    C1 C6 . 1.3964(18) ?
    C2 C3 . 1.384(2) ?
    C2 H2A . 0.9500 ?
    C3 C4 . 1.373(2) ?
    C3 H3A . 0.9500 ?
    C4 C5 . 1.383(2) ?
    C4 H4A . 0.9500 ?
    C5 C6 . 1.3807(18) ?
    C5 H5A . 0.9500 ?
    C6 H6A . 0.9500 ?
    C7 H7A . 0.9800 ?
    C7 H7B . 0.9800 ?
    C7 H7C . 0.9800 ?
    C8 C9 . 1.4458(16) ?
    C8 H8A . 0.9500 ?
    C9 C9 5_576 1.351(2) ?
    C9 C10 . 1.5042(16) ?
    C11 C12 . 1.495(7) ?
    C11 H11A . 0.9900 ?
    C11 H11B . 0.9900 ?
    C12 H12A . 0.9800 ?
    C12 H12B . 0.9800 ?
    C12 H12C . 0.9800 ?
    C11' C12' . 1.511(8) ?
    C11' H11C . 0.9900 ?
    C11' H11D . 0.9900 ?
    C12' H12D . 0.9800 ?
    C12' H12E . 0.9800 ?
    C12' H12F . 0.9800 ?
loop_
    _geom_angle_atom_site_label_1
    _geom_angle_atom_site_label_2
    _geom_angle_atom_site_label_3
    _geom_angle_site_symmetry_1
    _geom_angle_site_symmetry_3
    _geom_angle
    _geom_angle_publ_flag
    C10 O2 C11' . . 114.1(6) ?
    C10 O2 C11 . . 117.0(5) ?
    C11' O2 C11 . . 11.4(12) ?
    N2 N1 C1 . . 115.27(9) ?
    N2 N1 C7 . . 120.49(10) ?
    C1 N1 C7 . . 124.21(10) ?
    C8 N2 N1 . . 121.22(10) ?
    C2 C1 C6 . . 118.71(11) ?
    C2 C1 N1 . . 121.31(11) ?
    C6 C1 N1 . . 119.94(10) ?
    C3 C2 C1 . . 119.92(13) ?
    C3 C2 H2A . . 120.0 ?
    C1 C2 H2A . . 120.0 ?
    C4 C3 C2 . . 121.30(13) ?
    C4 C3 H3A . . 119.3 ?
    C2 C3 H3A . . 119.3 ?
    C3 C4 C5 . . 118.93(13) ?
    C3 C4 H4A . . 120.5 ?
    C5 C4 H4A . . 120.5 ?
    C6 C5 C4 . . 120.90(14) ?
    C6 C5 H5A . . 119.6 ?
    C4 C5 H5A . . 119.6 ?
    C5 C6 C1 . . 120.20(12) ?
    C5 C6 H6A . . 119.9 ?
    C1 C6 H6A . . 119.9 ?
    N1 C7 H7A . . 109.5 ?
    N1 C7 H7B . . 109.5 ?
    H7A C7 H7B . . 109.5 ?
    N1 C7 H7C . . 109.5 ?
    H7A C7 H7C . . 109.5 ?
    H7B C7 H7C . . 109.5 ?
    N2 C8 C9 . . 116.46(10) ?
    N2 C8 H8A . . 121.8 ?
    C9 C8 H8A . . 121.8 ?
    C9 C9 C8 5_576 . 124.51(14) ?
    C9 C9 C10 5_576 . 120.18(13) ?
    C8 C9 C10 . . 115.31(10) ?
    O1 C10 O2 . . 124.51(11) ?
    O1 C10 C9 . . 124.54(11) ?
    O2 C10 C9 . . 110.95(10) ?
    O2 C11 C12 . . 106.2(7) ?
    O2 C11 H11A . . 110.5 ?
    C12 C11 H11A . . 110.5 ?
    O2 C11 H11B . . 110.5 ?
    C12 C11 H11B . . 110.5 ?
    H11A C11 H11B . . 108.7 ?
    O2 C11' C12' . . 107.1(10) ?
    O2 C11' H11C . . 110.3 ?
    C12' C11' H11C . . 110.3 ?
    O2 C11' H11D . . 110.3 ?
    C12' C11' H11D . . 110.3 ?
    H11C C11' H11D . . 108.6 ?
    C11' C12' H12D . . 109.5 ?
    C11' C12' H12E . . 109.5 ?
    H12D C12' H12E . . 109.5 ?
    C11' C12' H12F . . 109.5 ?
    H12D C12' H12F . . 109.5 ?
    H12E C12' H12F . . 109.5 ?
loop_
    _geom_torsion_atom_site_label_1
    _geom_torsion_atom_site_label_2
    _geom_torsion_atom_site_label_3
    _geom_torsion_atom_site_label_4
    _geom_torsion_site_symmetry_1
    _geom_torsion_site_symmetry_2
    _geom_torsion_site_symmetry_3
    _geom_torsion_site_symmetry_4
    _geom_torsion
    _geom_torsion_publ_flag
    C1 N1 N2 C8 . . . . 177.93(10) ?
    C7 N1 N2 C8 . . . . -4.05(16) ?
    N2 N1 C1 C2 . . . . 169.89(11) ?
    C7 N1 C1 C2 . . . . -8.05(18) ?
    N2 N1 C1 C6 . . . . -7.57(15) ?
    C7 N1 C1 C6 . . . . 174.49(12) ?
    C6 C1 C2 C3 . . . . 0.60(19) ?
    N1 C1 C2 C3 . . . . -176.88(12) ?
    C1 C2 C3 C4 . . . . 1.2(2) ?
    C2 C3 C4 C5 . . . . -1.4(2) ?
    C3 C4 C5 C6 . . . . -0.2(2) ?
    C4 C5 C6 C1 . . . . 1.9(2) ?
    C2 C1 C6 C5 . . . . -2.13(18) ?
    N1 C1 C6 C5 . . . . 175.39(11) ?
    N1 N2 C8 C9 . . . . 179.66(10) ?
    N2 C8 C9 C9 . . . 5_576 178.85(14) ?
    N2 C8 C9 C10 . . . . -0.46(15) ?
    C11' O2 C10 O1 . . . . -6.8(10) ?
    C11 O2 C10 O1 . . . . 5.4(7) ?
    C11' O2 C10 C9 . . . . 173.7(10) ?
    C11 O2 C10 C9 . . . . -174.1(7) ?
    C9 C9 C10 O1 5_576 . . . -92.64(17) ?
    C8 C9 C10 O1 . . . . 86.70(14) ?
    C9 C9 C10 O2 5_576 . . . 86.85(16) ?
    C8 C9 C10 O2 . . . . -93.81(12) ?
    C10 O2 C11 C12 . . . . 177.4(7) ?
    C11' O2 C11 C12 . . . . -104(6) ?
    C10 O2 C11' C12' . . . . -172.3(7) ?
    C11 O2 C11' C12' . . . . 81(5) ?
loop_
    _geom_hbond_atom_site_label_D
    _geom_hbond_atom_site_label_H
    _geom_hbond_atom_site_label_A
    _geom_hbond_site_symmetry_A
    _geom_hbond_distance_DH
    _geom_hbond_distance_HA
    _geom_hbond_distance_DA
    _geom_hbond_angle_DHA
    _geom_hbond_publ_flag
    C4 H4A O1 2_574 0.95 2.47 3.3749(19) 160 yes
data_New_Global_Publ_Block
_journal_date_recd_electronic     2014-05-04
_journal_date_accepted     2014-05-22
_journal_name_full     'Acta Crystallographica, Section E'
_journal_year     2014
_journal_volume     70
_journal_issue      6
_journal_page_first     o723
_journal_page_last     o723
_journal_paper_category     QO
_journal_paper_doi     10.1107/S1600536814011970
_journal_coeditor_code     HB7226
_publ_contact_author_name     'Hong Yan'
_publ_contact_author_address
;
College of Life Science and Bio-engineering
Beijing University of Technology
Pingleyuan Street No. 100
Chaoyang District
Beijing 100124
People's Republic of China
;
_publ_contact_author_email     'hongyan@bjut.edu.cn'
_publ_contact_author_fax     '+86-010-67392001'
_publ_contact_author_phone     '+86-010-67396642'
_publ_section_title
;\
Diethyl
(<i>E</i>)-2,3-bis[(<i>E</i>)-(2-methyl-2-phenylhydrazin-1-ylidene)methyl]\
but-2-enedioate
;
loop_
    _publ_author_name
    _publ_author_footnote
    _publ_author_address
    'Liu, Peng' .
;
College of Life Science and Bio-engineering
Beijing University of Technology
Pingleyuan Street No. 100
Chaoyang District
Beijing 100124
People's Republic of China
;
    'Yuan, Libin' .
;
College of Life Science and Bio-engineering
Beijing University of Technology
Pingleyuan Street No. 100
Chaoyang District
Beijing 100124
People's Republic of China
;
    'Song, Xiuqing' .
;
College of Life Science and Bio-engineering
Beijing University of Technology
Pingleyuan Street No. 100
Chaoyang District
Beijing 100124
People's Republic of China
;
    'Yan, Hong' .
;
College of Life Science and Bio-engineering
Beijing University of Technology
Pingleyuan Street No. 100
Chaoyang District
Beijing 100124
People's Republic of China
;
