# Supplementary material for: Diethyl (E)-2,3-bis­[(E)-(2-methyl-2-phenyl­hydrazin-1-yl­idene)meth­yl]but-2-enedioate
Source: Acta Crystallogr Sect E Struct Rep Online. 2014 May 31;70(Pt 6):o723. doi: 10.1107/S1600536814011970 (PMC4051109; doi:10.1107/S1600536814011970)
Supplement: Supplementary file 2 [file e-70-0o723-Isup2.hkl]

# 
# h,k,l, Fc-squared, Fo-squared, sigma(Fo-squared) and status flag 
# 
data_I
_shelx_title ' R100407G1 in Pbca' 
_shelx_refln_list_code          4 
_shelx_F_calc_maximum      108.30 
_exptl_crystal_F_000       928.00 
_reflns_d_resolution_high  0.8405 
 
loop_ 
 _symmetry_equiv_pos_as_xyz 
 'x, y, z' 
 '-x+1/2, -y, z+1/2' 
 '-x, y+1/2, -z+1/2' 
 'x+1/2, -y+1/2, -z' 
 '-x, -y, -z' 
 'x-1/2, y, -z-1/2' 
 'x, -y-1/2, z-1/2' 
 '-x-1/2, y-1/2, z' 
 
_cell_length_a    15.9222 
_cell_length_b     8.0335 
_cell_length_c    18.6555 
_cell_angle_alpha  90.000 
_cell_angle_beta   90.000 
_cell_angle_gamma  90.000 
 
_shelx_F_squared_multiplier     1.000 
 
loop_ 
 _refln_index_h 
 _refln_index_k 
 _refln_index_l 
 _refln_F_squared_calc 
 _refln_F_squared_meas 
 _refln_F_squared_sigma 
 _refln_observed_status 
   4   0   0     1657.55     1440.13     13.92 o 
   6   0   0       53.35       64.62      2.95 o 
   8   0   0      490.71      534.60     10.36 o 
  10   0   0       53.21       45.94      8.03 o 
  12   0   0     1357.38     1468.40     65.34 o 
  14   0   0     2041.49     2170.27     93.35 o 
  16   0   0     1025.73     1125.77     56.41 o 
  18   0   0      205.06      196.34     13.11 o 
   2   1   0     1178.81     1011.64     12.31 o 
   4   1   0       44.36       38.02      1.30 o 
   6   1   0      103.07       86.68      2.43 o 
   8   1   0       31.37       28.88      2.89 o 
  10   1   0      789.58      912.15     28.36 o 
  12   1   0      197.99      197.82      7.04 o 
  14   1   0      211.09      203.24      7.34 o 
  16   1   0      104.71       96.26      7.80 o 
  18   1   0        9.55       13.64      9.86 o 
   0   2   0      754.00      723.92     16.91 o 
   2   2   0    11728.76    13032.44    116.92 o 
   4   2   0     2796.46     2649.39     31.69 o 
   6   2   0     5795.42     6312.41     99.26 o 
   8   2   0      805.22      876.76      9.32 o 
  10   2   0       84.08       92.73      7.37 o 
  12   2   0        7.42       11.46      3.67 o 
  14   2   0       37.39       38.76      7.92 o 
  16   2   0      966.98     1100.84     25.55 o 
  18   2   0      331.10      390.03     20.18 o 
   2   3   0      792.93      859.29     16.36 o 
   4   3   0     2863.79     2680.14     34.03 o 
   6   3   0     4566.07     4734.51     70.63 o 
   8   3   0      500.37      547.99     11.95 o 
  10   3   0      284.28      321.84      9.58 o 
  12   3   0      161.35      146.87      5.65 o 
  14   3   0       54.10       45.79      9.12 o 
  16   3   0        6.81        8.19      3.74 o 
   0   4   0       67.82       71.32      2.57 o 
   2   4   0      359.44      410.27      3.22 o 
   4   4   0      147.72      153.82      3.45 o 
   6   4   0      311.97      335.83      5.69 o 
   8   4   0        7.97        5.99      1.47 o 
  10   4   0        0.01        3.90      2.23 o 
  12   4   0        5.25        7.66      1.94 o 
  14   4   0        9.69        7.00      2.79 o 
  16   4   0       67.04       53.43     11.21 o 
   2   5   0      617.40      666.15      8.68 o 
   4   5   0     1131.04     1242.14     18.34 o 
   6   5   0       28.23       20.04      3.86 o 
   8   5   0       10.71        8.45      2.23 o 
  10   5   0       73.36       76.29      7.63 o 
  12   5   0      477.94      410.86      8.49 o 
  14   5   0       99.49       78.03      5.46 o 
  16   5   0        3.95        5.06      3.60 o 
   0   6   0      844.84      923.28     29.89 o 
   2   6   0        9.09       10.48      2.21 o 
   4   6   0       12.24       15.08      2.34 o 
   6   6   0      655.63      661.99     13.15 o 
   8   6   0      257.42      252.45      6.80 o 
  10   6   0      240.97      221.33      5.24 o 
  12   6   0      390.09      386.79     11.11 o 
  14   6   0       40.48       29.60      7.67 o 
   2   7   0     1094.41     1088.43     23.78 o 
   4   7   0      926.10     1026.28     21.36 o 
   6   7   0      277.56      296.92      7.72 o 
   8   7   0      191.91      191.30      5.58 o 
  10   7   0      185.84      196.62      5.65 o 
  12   7   0       92.30       89.52      7.56 o 
   0   8   0       37.38       31.26      9.38 o 
   2   8   0      312.48      333.08      7.28 o 
   4   8   0        0.41       -0.11      1.64 o 
   6   8   0       42.62       46.37      7.95 o 
   8   8   0      142.97      133.26      8.13 o 
  10   8   0      108.67      116.80      6.80 o 
   2   9   0      326.22      316.71      8.36 o 
   4   9   0        8.83        4.72      2.62 o 
   6   9   0      328.41      362.40     12.23 o 
   1   1   1     8198.70     9879.17    268.64 o 
   2   1   1     8101.85     9393.31     65.42 o 
   3   1   1     7759.54     7961.31     53.07 o 
   4   1   1      244.20      235.36      1.65 o 
   5   1   1     2447.55     2322.50     19.06 o 
   6   1   1     5297.89     5191.28     25.91 o 
   7   1   1      121.13      119.85      2.68 o 
   8   1   1       15.84       15.32      2.07 o 
   9   1   1      302.00      279.78      9.13 o 
  10   1   1        8.44       12.93      2.52 o 
  11   1   1     1227.30     1290.20     20.02 o 
  12   1   1       19.43       23.99      4.04 o 
  13   1   1      132.13      133.28      5.35 o 
  14   1   1      119.12      121.29      4.70 o 
  15   1   1      137.15      132.15      4.13 o 
  16   1   1      598.27      679.46     15.02 o 
  17   1   1       81.51       73.77     16.66 o 
  18   1   1        7.55        7.65      4.17 o 
   1   2   1     3745.64     3515.16     15.68 o 
   2   2   1        9.00       12.54      0.92 o 
   3   2   1        9.55       18.43      0.65 o 
   4   2   1      371.46      332.34      3.13 o 
   5   2   1      500.12      478.86      3.29 o 
   6   2   1       66.24       82.10      2.54 o 
   7   2   1     2276.49     2224.06     32.93 o 
   8   2   1      123.51      123.38      3.29 o 
   9   2   1      177.41      212.40      5.09 o 
  10   2   1      126.60      122.73      3.16 o 
  11   2   1      121.56      105.24      3.51 o 
  12   2   1       64.77       62.94      4.80 o 
  13   2   1      251.63      260.20      5.00 o 
  14   2   1       95.51       90.88      4.47 o 
  15   2   1        1.17        0.18      2.22 o 
  16   2   1        9.91        7.84      2.74 o 
  17   2   1       25.61       22.24      3.74 o 
  18   2   1      184.97      192.39      6.28 o 
   1   3   1     1234.67     1215.50      9.38 o 
   2   3   1     4717.31     4512.05     31.99 o 
   3   3   1     1927.15     1687.83     21.25 o 
   4   3   1     3336.85     3167.84     16.99 o 
   5   3   1     2078.44     1967.30     21.79 o 
   6   3   1       13.32       21.06      2.10 o 
   7   3   1      266.42      307.26      3.34 o 
   8   3   1        3.48        2.91      1.07 o 
   9   3   1      891.25      897.04     14.31 o 
  10   3   1      431.13      445.37      9.22 o 
  11   3   1      268.22      271.26      5.58 o 
  12   3   1      125.05      123.38      4.57 o 
  13   3   1      179.42      187.40      5.38 o 
  14   3   1       17.58       14.55      2.38 o 
  15   3   1      361.03      350.98      9.08 o 
  16   3   1       17.00       16.71      3.51 o 
  17   3   1       60.05       49.70      7.00 o 
   0   4   1       31.27       40.27      1.33 o 
   1   4   1     1726.61     1658.93     12.34 o 
   2   4   1      803.85      822.70      4.85 o 
   3   4   1      108.15      111.29      1.67 o 
   4   4   1     3351.32     3200.71     29.93 o 
   5   4   1      230.16      201.67      3.33 o 
   6   4   1      108.27      115.77      1.82 o 
   7   4   1        4.73        5.53      1.11 o 
   8   4   1       17.14       11.06      1.38 o 
   9   4   1        8.83       13.99      2.28 o 
  10   4   1      111.26      118.59      3.53 o 
  11   4   1        4.21        3.22      1.53 o 
  12   4   1       35.45       30.22      3.63 o 
  13   4   1      308.06      261.09      6.63 o 
  14   4   1       16.44       11.29      2.79 o 
  15   4   1       53.92       58.08      5.53 o 
  16   4   1      321.75      345.88      7.93 o 
  17   4   1       49.41       36.30      7.52 o 
   1   5   1      880.41      918.43      8.43 o 
   2   5   1        1.60        2.50      0.75 o 
   3   5   1       29.46       27.32      1.28 o 
   4   5   1      229.33      231.11      3.47 o 
   5   5   1      952.09      993.84     12.21 o 
   6   5   1       22.00       26.92      1.82 o 
   7   5   1        6.71        4.77      1.07 o 
   8   5   1      111.54      107.96      2.91 o 
   9   5   1      116.27      125.37      3.29 o 
  10   5   1       22.12       13.24      2.23 o 
  11   5   1      139.62      105.69      2.70 o 
  12   5   1       78.07       71.49      3.03 o 
  13   5   1        8.77        3.87      1.21 o 
  14   5   1      139.23      139.36      5.58 o 
  15   5   1       99.97      100.75      4.85 o 
  16   5   1       28.28       24.61      4.21 o 
   0   6   1        1.11        4.25      1.36 o 
   1   6   1      850.63      861.51     14.43 o 
   2   6   1      131.84      135.09      3.10 o 
   3   6   1       26.47       31.81      3.49 o 
   4   6   1        2.58        3.41      0.94 o 
   5   6   1      808.45      812.22     10.21 o 
   6   6   1      181.47      163.18      3.14 o 
   7   6   1      226.42      237.89      3.91 o 
   8   6   1       26.20       18.27      2.48 o 
   9   6   1       47.30       38.77      2.55 o 
  10   6   1        4.08        2.67      1.25 o 
  11   6   1      257.72      283.00      6.51 o 
  12   6   1       95.37       97.30      5.75 o 
  13   6   1       45.47       34.05      5.38 o 
  14   6   1        2.31        3.43      1.64 o 
   1   7   1        4.92        5.34      1.50 o 
   2   7   1      323.05      304.47      6.44 o 
   3   7   1      358.67      368.56      5.66 o 
   4   7   1       40.73       38.01      2.88 o 
   5   7   1        0.16        2.37      1.08 o 
   6   7   1       97.55       96.63      3.28 o 
   7   7   1       29.42       35.54      2.54 o 
   8   7   1       83.85       84.26      4.03 o 
   9   7   1      106.44       99.88      3.48 o 
  10   7   1       79.66       68.18      4.16 o 
  11   7   1        6.60        7.76      2.08 o 
  12   7   1       49.20       36.01      6.73 o 
   0   8   1        5.99        4.92      2.54 o 
   1   8   1        2.04        2.61      1.14 o 
   2   8   1        0.03        1.26      1.22 o 
   3   8   1        0.92        2.94      1.12 o 
   4   8   1        0.01        0.21      1.36 o 
   5   8   1        0.02        2.76      0.93 o 
   6   8   1       18.43       19.45      2.89 o 
   7   8   1      127.01      121.99      5.25 o 
   8   8   1       26.00       24.58      4.10 o 
   9   8   1       27.37       20.10      3.47 o 
  10   8   1        0.37        3.23      2.07 o 
   1   9   1       70.83       66.78      4.75 o 
   2   9   1       27.10       20.89      2.67 o 
   3   9   1      207.30      215.18      5.27 o 
   4   9   1       14.49       13.39      2.37 o 
   5   9   1        4.16        4.94      1.98 o 
   6   9   1        0.84        5.20      2.31 o 
   1   0   2        8.78        9.32      0.47 o 
   2   0   2      143.36      118.81      1.10 o 
   4   0   2     8304.93     8356.28     72.35 o 
   5   0   2      318.82      302.84      2.77 o 
   6   0   2     4472.71     4531.96     40.45 o 
   7   0   2     2230.83     2494.93     47.54 o 
   8   0   2      275.28      316.83      4.10 o 
   9   0   2      147.79      122.07      3.31 o 
  10   0   2      998.71      935.26     15.13 o 
  11   0   2        7.57        4.86      2.59 o 
  12   0   2     2110.16     2282.34     81.92 o 
  13   0   2       14.97       18.40      6.06 o 
  14   0   2      486.87      478.68     19.28 o 
  15   0   2      146.99      147.95      9.22 o 
  16   0   2       33.05       27.89      8.16 o 
  17   0   2        0.47       -0.97      3.82 o 
  18   0   2        9.17        5.08      5.12 o 
   1   1   2      474.96      437.35      4.19 o 
   4   1   2      446.50      433.23      3.95 o 
   5   1   2     2966.16     2642.30     22.60 o 
   6   1   2      110.16       95.27      1.71 o 
   7   1   2      247.00      229.24      3.79 o 
   8   1   2     1545.24     1607.98     12.93 o 
   9   1   2      300.70      334.33      4.96 o 
  10   1   2     1010.21      998.06     15.31 o 
  11   1   2      725.97      724.44     12.48 o 
  12   1   2      329.29      325.70      7.26 o 
  13   1   2      905.39      938.93     15.79 o 
  14   1   2      553.62      555.96     12.10 o 
  15   1   2      314.22      337.23      8.43 o 
  16   1   2      193.54      216.90      7.78 o 
  17   1   2      253.97      261.10     11.51 o 
  18   1   2       81.29       82.10     16.12 o 
   0   2   2     7641.09     7639.21     88.11 o 
   1   2   2     1481.12     1317.40     10.32 o 
   2   2   2     9846.94    10452.60     61.21 o 
   3   2   2     5866.54     5875.66     36.04 o 
   4   2   2       62.87       48.73      1.26 o 
   5   2   2     1346.54     1397.86     17.00 o 
   6   2   2     2606.04     2361.55     23.76 o 
   7   2   2      776.27      745.50      5.79 o 
   8   2   2       15.64       23.34      3.26 o 
   9   2   2      511.31      517.06      7.24 o 
  10   2   2       44.02       59.48      3.16 o 
  11   2   2       55.72       54.62      4.35 o 
  12   2   2      414.57      379.99      7.22 o 
  13   2   2       26.78       22.73      3.49 o 
  14   2   2      559.24      514.47      9.47 o 
  15   2   2       26.93       19.79      2.92 o 
  16   2   2      186.83      171.00      5.72 o 
  17   2   2        0.36        3.37      2.20 o 
  18   2   2        7.95       10.83      3.24 o 
   1   3   2     7000.81     7059.00     33.62 o 
   2   3   2     3297.21     3054.18     29.84 o 
   3   3   2     1394.52     1267.36     15.14 o 
   4   3   2     3546.91     3244.76     31.21 o 
   5   3   2     1097.06     1015.76     15.02 o 
   6   3   2      803.42      798.04      5.74 o 
   7   3   2        0.76        0.85      1.06 o 
   8   3   2     1619.06     1568.13     33.60 o 
   9   3   2       34.78       34.84      3.00 o 
  10   3   2        4.07        3.33      1.40 o 
  11   3   2      461.16      476.22      9.07 o 
  12   3   2       70.39       50.28      6.90 o 
  13   3   2       51.04       45.33      6.10 o 
  14   3   2        5.73        1.64      1.94 o 
  15   3   2      439.97      471.22     11.54 o 
  16   3   2     1029.31     1192.79     18.06 o 
  17   3   2        1.40        1.32      2.41 o 
   0   4   2      789.87      835.05      7.07 o 
   1   4   2       62.69       70.30      1.16 o 
   2   4   2      497.57      540.30      4.08 o 
   3   4   2      118.71      104.19      2.61 o 
   4   4   2      138.27       94.95      1.87 o 
   5   4   2       37.95       29.24      1.26 o 
   6   4   2       24.37       27.40      1.10 o 
   7   4   2      598.82      648.41      8.15 o 
   8   4   2       62.52       48.65      1.58 o 
   9   4   2       59.08       68.29      2.82 o 
  10   4   2       81.21       85.90      4.61 o 
  11   4   2       99.51      106.68      3.70 o 
  12   4   2       12.28       10.49      2.11 o 
  13   4   2        0.73       -0.31      1.94 o 
  14   4   2       28.83       20.50      3.10 o 
  15   4   2       98.76      100.06      5.81 o 
  16   4   2        7.19        5.04      2.27 o 
  17   4   2      100.08      126.11      6.23 o 
   1   5   2       13.44       10.99      1.12 o 
   2   5   2      135.43      125.77      1.90 o 
   3   5   2      141.95      135.54      2.20 o 
   4   5   2      988.05     1007.62     11.35 o 
   5   5   2       93.42       88.53      1.74 o 
   6   5   2       27.13       18.85      2.16 o 
   7   5   2      442.11      453.73      7.58 o 
   8   5   2      229.95      222.64      3.79 o 
   9   5   2       47.01       30.88      1.96 o 
  10   5   2     1122.34     1141.27     17.35 o 
  11   5   2      129.11      100.95      2.99 o 
  12   5   2        9.60        7.85      1.80 o 
  13   5   2       28.00       25.16      3.86 o 
  14   5   2      201.34      200.84      6.20 o 
  15   5   2       45.71       36.07      5.96 o 
  16   5   2        1.24        0.97      2.45 o 
   0   6   2      228.30      216.53      5.92 o 
   1   6   2        2.73        3.67      0.92 o 
   2   6   2      200.62      212.65      3.78 o 
   3   6   2      615.24      620.89      9.12 o 
   4   6   2      560.63      613.11      8.02 o 
   5   6   2        9.35        8.99      1.31 o 
   6   6   2     1153.11     1244.20     16.19 o 
   7   6   2       51.00       40.02      2.69 o 
   8   6   2       69.75       58.87      2.59 o 
   9   6   2      413.77      406.60      8.31 o 
  10   6   2      545.70      539.58      8.28 o 
  11   6   2       91.08       92.63      2.90 o 
  12   6   2       41.47       41.72      5.39 o 
  13   6   2        0.46       -0.51      2.56 o 
  14   6   2        0.47        1.90      1.91 o 
   1   7   2        0.05        1.95      1.27 o 
   2   7   2       10.07        6.77      1.35 o 
   3   7   2       88.86       88.31      3.08 o 
   4   7   2       94.87       91.62      2.90 o 
   5   7   2      451.39      479.22      8.15 o 
   6   7   2      485.53      501.82      8.60 o 
   7   7   2      137.51      133.48      2.91 o 
   8   7   2      455.24      473.63     10.54 o 
   9   7   2      116.28      120.85      3.90 o 
  10   7   2       13.77        9.15      1.76 o 
  11   7   2        6.07        4.17      1.86 o 
  12   7   2        0.05        2.73      1.92 o 
   0   8   2      803.62      783.76     19.84 o 
   1   8   2      103.94       98.61      3.49 o 
   2   8   2      115.67      109.54      2.90 o 
   3   8   2       66.83       69.54      2.87 o 
   4   8   2        8.95        8.64      1.58 o 
   5   8   2       82.50       74.94      3.64 o 
   6   8   2        8.18        6.03      1.43 o 
   7   8   2       63.95       60.35      5.39 o 
   8   8   2        0.10        3.12      1.45 o 
   9   8   2        0.96        3.14      1.36 o 
  10   8   2        4.71        6.76      2.05 o 
   1   9   2      130.32      140.96      3.90 o 
   2   9   2        7.34        6.41      1.73 o 
   3   9   2       92.81       93.99      5.38 o 
   4   9   2       17.78       18.42      2.82 o 
   5   9   2       34.78       33.87      5.24 o 
   6   9   2       38.29       31.52      4.56 o 
   1   1   3     1396.10     1201.49      9.11 o 
   2   1   3     3631.72     3349.29     18.27 o 
   3   1   3     4650.23     4381.52     26.49 o 
   4   1   3      610.38      574.49      6.73 o 
   5   1   3      325.90      387.23      3.73 o 
   6   1   3      457.03      474.00      2.89 o 
   7   1   3      251.67      245.69      4.27 o 
   8   1   3        9.32       16.15      2.32 o 
   9   1   3      973.27     1076.39     17.39 o 
  10   1   3        0.60       -1.13      1.70 o 
  11   1   3      289.83      285.40      5.87 o 
  12   1   3        3.19        5.31      1.88 o 
  13   1   3      127.10      132.48      4.09 o 
  14   1   3       34.62       42.60      5.79 o 
  15   1   3      832.58      884.75     17.93 o 
  16   1   3       79.15       69.45     11.12 o 
  17   1   3        0.47        4.59      2.17 o 
  18   1   3        8.32        2.74      3.50 o 
   0   2   3       43.14       49.95      1.11 o 
   1   2   3      264.68      249.94      1.50 o 
   2   2   3       77.93       82.35      1.43 o 
   3   2   3     5175.71     4900.63     38.22 o 
   4   2   3     3361.21     3022.53     17.68 o 
   5   2   3      578.35      545.39      3.49 o 
   6   2   3     2127.29     2010.80     32.82 o 
   7   2   3     2535.91     2574.10     38.32 o 
   8   2   3      101.17      117.09      2.53 o 
   9   2   3        0.17        1.28      1.05 o 
  10   2   3      429.97      437.81      7.63 o 
  11   2   3       47.07       41.78      5.97 o 
  12   2   3       95.05       80.88      4.09 o 
  13   2   3        0.01        2.51      2.03 o 
  14   2   3     1642.82     1731.69     28.79 o 
  15   2   3      496.36      555.38      9.89 o 
  16   2   3        5.16        4.14      2.61 o 
  17   2   3       61.80       67.32      9.79 o 
  18   2   3       27.37       26.42      4.39 o 
   1   3   3     1280.01     1223.85     12.33 o 
   2   3   3      462.94      456.25      3.92 o 
   3   3   3      424.84      399.77      4.28 o 
   4   3   3     1095.36     1058.78     16.90 o 
   5   3   3     1745.96     1651.20     16.63 o 
   6   3   3     1430.37     1466.61     19.95 o 
   7   3   3      231.78      236.58      3.57 o 
   8   3   3      544.91      562.24      7.17 o 
   9   3   3      531.13      539.01      8.24 o 
  10   3   3       11.62       10.37      2.02 o 
  11   3   3       97.85      107.96      5.32 o 
  12   3   3      502.64      474.29      9.20 o 
  13   3   3       21.25       18.41      2.73 o 
  14   3   3      138.47      137.00      4.71 o 
  15   3   3       88.72       69.54      5.33 o 
  16   3   3       80.69       62.80      9.92 o 
  17   3   3       19.39       18.34      3.49 o 
   0   4   3     1267.34     1277.94     19.57 o 
   1   4   3     1090.06     1077.56      7.63 o 
   2   4   3     2906.96     2744.57     19.14 o 
   3   4   3     2099.35     1974.83     12.34 o 
   4   4   3     1345.25     1301.76     17.05 o 
   5   4   3     1432.17     1367.23     21.86 o 
   6   4   3      724.56      717.41      7.51 o 
   7   4   3       84.14       62.79      2.37 o 
   8   4   3       87.96      108.33      2.63 o 
   9   4   3      923.92      953.04     16.94 o 
  10   4   3      132.29      144.47      4.15 o 
  11   4   3      208.91      196.03      5.88 o 
  12   4   3      167.46      134.11      4.33 o 
  13   4   3      145.02      139.98      4.56 o 
  14   4   3      137.32      132.31      4.98 o 
  15   4   3        4.31        6.69      2.50 o 
  16   4   3        1.05        2.15      1.92 o 
  17   4   3       44.87       39.05      6.38 o 
   1   5   3     1155.74     1248.42      9.97 o 
   2   5   3       88.07       83.79      2.11 o 
   3   5   3      108.13      115.77      2.20 o 
   4   5   3     1163.16     1184.10     14.58 o 
   5   5   3       35.64       36.04      1.80 o 
   6   5   3       48.67       50.80      2.11 o 
   7   5   3      152.40      153.34      2.99 o 
   8   5   3      293.58      318.30      4.86 o 
   9   5   3      299.05      312.73      5.55 o 
  10   5   3      249.78      267.58      4.60 o 
  11   5   3        0.24       -0.32      1.59 o 
  12   5   3        0.26        1.32      1.41 o 
  13   5   3       19.38       16.26      3.25 o 
  14   5   3       72.54       73.52      7.07 o 
  15   5   3       10.44        9.45      2.61 o 
   0   6   3      698.41      742.87     15.74 o 
   1   6   3       21.18       15.61      1.73 o 
   2   6   3      223.59      210.48      4.12 o 
   3   6   3      198.33      189.23      3.82 o 
   4   6   3       29.02       27.18      2.09 o 
   5   6   3      224.03      220.32      4.49 o 
   6   6   3      214.22      205.07      3.73 o 
   7   6   3      892.75      868.91     12.70 o 
   8   6   3        2.24        1.12      1.39 o 
   9   6   3       18.32       12.91      2.39 o 
  10   6   3       44.35       39.90      5.07 o 
  11   6   3        5.20        8.69      1.99 o 
  12   6   3       88.41      107.16      4.87 o 
  13   6   3        0.30        1.49      1.65 o 
  14   6   3       11.43        5.48      2.36 o 
   1   7   3        8.85        7.60      1.28 o 
   2   7   3      248.95      249.22      5.52 o 
   3   7   3      353.16      358.19      5.61 o 
   4   7   3        5.18        4.94      1.49 o 
   5   7   3       23.93       19.70      2.48 o 
   6   7   3      324.35      315.08      7.45 o 
   7   7   3        1.66        1.92      1.08 o 
   8   7   3        9.63        7.84      1.48 o 
   9   7   3        2.72        2.91      1.36 o 
  10   7   3        0.07        0.02      1.47 o 
  11   7   3       50.25       37.11      6.42 o 
  12   7   3       39.37       46.75      8.57 o 
   0   8   3      842.90      903.72     20.86 o 
   1   8   3        1.85        2.09      0.91 o 
   2   8   3      262.11      273.47      6.14 o 
   3   8   3       47.88       44.88      4.97 o 
   4   8   3       92.41       89.63      4.11 o 
   5   8   3       59.50       51.64      6.48 o 
   6   8   3        5.79        5.29      1.40 o 
   7   8   3        7.33        7.96      1.47 o 
   8   8   3      164.03      147.16      5.74 o 
   9   8   3       22.15       21.07      3.59 o 
  10   8   3        3.32        4.56      1.50 o 
   1   9   3      155.71      157.10      5.56 o 
   2   9   3      105.04       92.39      5.01 o 
   3   9   3      148.80      151.10      5.10 o 
   4   9   3       59.23       44.69      7.02 o 
   5   9   3        7.21        4.91      1.38 o 
   0   0   4     2768.68     2613.42     24.12 o 
   2   0   4      119.31      101.70      1.55 o 
   3   0   4     6565.25     6516.85     58.37 o 
   4   0   4      348.77      321.25      3.72 o 
   5   0   4       45.85       37.93      0.89 o 
   6   0   4      608.54      688.46     10.63 o 
   7   0   4     3563.60     3637.15     47.88 o 
   8   0   4      988.87     1001.05     16.04 o 
   9   0   4      518.10      523.01     10.34 o 
  10   0   4      443.30      451.17     10.18 o 
  11   0   4        0.28        4.02      1.86 o 
  12   0   4      238.79      223.31      8.07 o 
  13   0   4     3085.50     3335.82     81.50 o 
  15   0   4      650.43      713.08     24.96 o 
  16   0   4      311.64      314.37     14.28 o 
  17   0   4       18.70       14.39      6.59 o 
  18   0   4       41.25       34.82     12.87 o 
   1   1   4     9316.35     9964.78     66.73 o 
   2   1   4     3600.69     3229.56     18.28 o 
   3   1   4       80.94       69.63      1.04 o 
   4   1   4       66.76       66.40      0.84 o 
   5   1   4       97.79       87.92      1.69 o 
   6   1   4      207.75      212.91      3.01 o 
   7   1   4      197.81      204.12      3.67 o 
   8   1   4      191.02      193.99      3.32 o 
   9   1   4     1954.50     1948.20     56.61 o 
  10   1   4        0.20       -3.12      2.12 o 
  11   1   4       39.81       38.64      5.29 o 
  12   1   4      254.03      254.32      5.58 o 
  13   1   4      104.27      104.81      5.15 o 
  14   1   4       48.37       45.75      5.24 o 
  15   1   4      378.88      386.35      7.88 o 
  16   1   4       11.28        8.52      2.26 o 
  17   1   4      203.40      210.30      7.57 o 
  18   1   4       10.94        9.46      2.46 o 
   0   2   4      877.53      790.99      6.67 o 
   1   2   4      322.38      278.73      1.86 o 
   2   2   4     3889.58     3553.02     33.50 o 
   3   2   4     4501.07     4237.62     36.71 o 
   4   2   4      266.74      238.05      3.33 o 
   5   2   4      562.38      528.16      4.47 o 
   6   2   4     2617.42     2573.63     45.71 o 
   7   2   4      430.63      488.78      5.68 o 
   8   2   4      179.82      176.38      3.08 o 
   9   2   4     3054.60     3180.27     43.50 o 
  10   2   4       11.50        9.86      1.94 o 
  11   2   4       82.52       67.05      3.62 o 
  12   2   4     1001.63     1008.64     16.61 o 
  13   2   4       17.62       22.74      3.35 o 
  14   2   4      127.65      136.10      4.48 o 
  15   2   4      158.06      165.06      5.39 o 
  16   2   4       22.47       16.22      3.92 o 
  17   2   4       15.66       16.10      3.12 o 
  18   2   4        0.01        3.58      1.98 o 
   1   3   4      440.06      453.02      3.15 o 
   2   3   4      190.97      189.84      2.31 o 
   3   3   4     1329.67     1203.49     20.86 o 
   4   3   4        0.12        0.65      0.52 o 
   5   3   4       24.45       19.81      1.64 o 
   6   3   4       94.95       80.80      2.12 o 
   7   3   4       33.49       49.03      1.93 o 
   8   3   4       37.30       40.00      2.95 o 
   9   3   4     1033.04     1161.43     16.10 o 
  10   3   4        7.52        5.08      1.78 o 
  11   3   4       16.44       14.07      2.39 o 
  12   3   4      123.82      127.18      5.29 o 
  13   3   4      179.49      209.19     11.70 o 
  14   3   4       25.95       21.54      3.82 o 
  15   3   4       29.35       26.91      5.49 o 
  16   3   4       65.53       82.01      5.71 o 
  17   3   4        9.07       12.68      3.62 o 
   0   4   4      953.40      950.45     11.37 o 
   1   4   4      427.55      409.50      3.45 o 
   2   4   4      183.13      203.93      1.94 o 
   3   4   4     1989.14     1850.36     20.70 o 
   4   4   4     3979.91     3866.09     39.42 o 
   5   4   4     2515.31     2334.91     39.59 o 
   6   4   4      388.89      371.40      4.60 o 
   7   4   4       57.10       56.44      1.56 o 
   8   4   4      113.66      132.30      2.67 o 
   9   4   4        0.04        0.15      0.51 o 
  10   4   4      240.47      257.87      6.02 o 
  11   4   4       32.62       30.29      5.60 o 
  12   4   4        8.54        8.27      1.70 o 
  13   4   4       47.55       29.76      4.59 o 
  14   4   4       61.21       50.69      6.88 o 
  15   4   4       20.03       18.74      3.24 o 
  16   4   4        0.13        4.58      2.22 o 
   1   5   4       64.71       68.69      1.80 o 
   2   5   4     1347.66     1459.12     20.01 o 
   3   5   4        1.05        2.16      0.63 o 
   4   5   4      728.51      808.05      9.76 o 
   5   5   4      263.89      291.62      4.24 o 
   6   5   4        3.25        2.46      0.76 o 
   7   5   4      265.51      252.64      4.45 o 
   8   5   4       38.99       33.76      1.93 o 
   9   5   4       26.96       28.59      2.71 o 
  10   5   4        0.85        3.11      1.43 o 
  11   5   4      498.92      522.54     10.01 o 
  12   5   4       85.31       64.87      6.58 o 
  13   5   4        5.32        3.89      1.38 o 
  14   5   4        0.10        0.59      2.09 o 
  15   5   4        0.89        1.87      1.62 o 
   0   6   4      238.20      231.69      4.86 o 
   1   6   4       92.46      102.41      2.25 o 
   2   6   4      985.46      999.18     13.13 o 
   3   6   4      525.33      545.77      6.83 o 
   4   6   4      954.20     1010.41     12.64 o 
   5   6   4      310.04      291.96      5.22 o 
   6   6   4      170.94      150.49      3.38 o 
   7   6   4      184.27      183.26      5.41 o 
   8   6   4       55.13       47.63      4.90 o 
   9   6   4      123.13      117.87      3.46 o 
  10   6   4       13.98       10.68      1.79 o 
  11   6   4        6.84        3.35      1.94 o 
  12   6   4       52.15       39.72      5.84 o 
  13   6   4       56.49       45.29      6.78 o 
  14   6   4       16.38       15.55      3.88 o 
   1   7   4      170.14      154.13      4.73 o 
   2   7   4       41.42       44.12      4.01 o 
   3   7   4      121.51      108.03      3.35 o 
   4   7   4      759.38      771.23     12.36 o 
   5   7   4     1070.96     1109.37     18.44 o 
   6   7   4      311.61      320.81      5.69 o 
   7   7   4      230.24      232.19      4.53 o 
   8   7   4      162.35      147.05      4.11 o 
   9   7   4      121.82      124.81      4.67 o 
  10   7   4      141.45      142.30      4.16 o 
  11   7   4        0.17        3.33      1.67 o 
  12   7   4        2.65        4.99      1.63 o 
   0   8   4        0.01        3.57      1.68 o 
   1   8   4       98.28       98.60      3.59 o 
   2   8   4      220.20      219.19      5.27 o 
   3   8   4      529.05      544.48     10.72 o 
   4   8   4        1.01        3.08      1.87 o 
   5   8   4       80.89       79.35      6.02 o 
   6   8   4       23.76       20.09      3.10 o 
   7   8   4      111.67      109.07      5.24 o 
   8   8   4       27.40       22.73      3.12 o 
   9   8   4       23.02       14.80      2.96 o 
   1   9   4       20.94       13.69      2.75 o 
   2   9   4       17.93       12.85      2.44 o 
   3   9   4        3.73        2.90      1.59 o 
   4   9   4      126.90      127.22      4.69 o 
   5   9   4        8.14        7.45      2.13 o 
   1   1   5     3146.78     2854.64     14.72 o 
   2   1   5      844.55      735.72      8.40 o 
   3   1   5     6659.85     6580.40     32.44 o 
   4   1   5      342.80      356.24      2.30 o 
   5   1   5       30.01       42.55      1.31 o 
   6   1   5      186.52      166.57      2.49 o 
   7   1   5      373.92      414.05      3.63 o 
   8   1   5      129.86      142.52      2.74 o 
   9   1   5     1185.61     1307.08     16.09 o 
  10   1   5       54.72       56.67      3.01 o 
  11   1   5        4.83        7.29      2.17 o 
  12   1   5     2652.91     2939.62     37.19 o 
  13   1   5      340.03      337.74      7.25 o 
  14   1   5      259.95      284.50      7.02 o 
  15   1   5      189.02      191.14      7.63 o 
  16   1   5       41.51       33.21      6.90 o 
  17   1   5       67.78       48.64     10.10 o 
  18   1   5       45.09       40.27      9.51 o 
   0   2   5      973.41      833.46     11.49 o 
   1   2   5       10.10        9.09      0.41 o 
   2   2   5      108.49       93.54      1.39 o 
   3   2   5       17.97       23.02      0.98 o 
   4   2   5      122.10      120.50      1.71 o 
   5   2   5      405.50      445.79      8.52 o 
   6   2   5     1685.59     1581.82     17.10 o 
   7   2   5      925.40     1049.77      6.12 o 
   8   2   5       28.99       28.77      3.08 o 
   9   2   5      464.87      475.41      7.24 o 
  10   2   5       53.96       55.38      6.59 o 
  11   2   5      102.02       94.29      4.67 o 
  12   2   5      199.63      191.35      4.83 o 
  13   2   5      401.72      403.87      7.85 o 
  14   2   5       17.48       13.41      2.76 o 
  15   2   5        0.02        7.33      1.89 o 
  16   2   5        0.04        1.36      2.21 o 
  17   2   5        0.28        2.38      1.37 o 
  18   2   5       23.50       23.16      6.00 o 
   1   3   5      288.41      327.01      4.15 o 
   2   3   5      749.07      775.35      7.51 o 
   3   3   5        2.77        2.03      0.71 o 
   4   3   5     1156.51     1164.93      9.56 o 
   5   3   5       51.46       65.77      2.31 o 
   6   3   5      357.56      393.11      3.24 o 
   7   3   5      188.28      176.13      2.79 o 
   8   3   5      955.33     1026.14     14.27 o 
   9   3   5      188.81      186.75      4.60 o 
  10   3   5      222.39      209.65      4.78 o 
  11   3   5      556.54      573.32      9.96 o 
  12   3   5       54.43       57.38      7.19 o 
  13   3   5       18.27       15.41      2.45 o 
  14   3   5      331.47      313.90      7.85 o 
  15   3   5       48.35       38.82      6.95 o 
  16   3   5       33.67       24.88      3.96 o 
  17   3   5        2.32        1.86      2.26 o 
   0   4   5     1558.72     1552.53     15.10 o 
   1   4   5      625.30      645.57      3.79 o 
   2   4   5      183.82      201.78      1.92 o 
   3   4   5       11.46       13.62      0.70 o 
   4   4   5       76.22       70.19      3.11 o 
   5   4   5      234.74      238.14      3.92 o 
   6   4   5      485.65      539.52      7.33 o 
   7   4   5     1072.18     1052.34     13.76 o 
   8   4   5       37.84       38.40      0.79 o 
   9   4   5      668.98      690.33      9.71 o 
  10   4   5       23.27       24.14      4.27 o 
  11   4   5      100.64      103.15      4.55 o 
  12   4   5       85.50       93.90      3.36 o 
  13   4   5       62.86       48.12      6.48 o 
  14   4   5       61.04       41.10      5.72 o 
  15   4   5       30.58       30.19      5.70 o 
  16   4   5        6.54        5.75      2.32 o 
   1   5   5      837.57      864.58      9.46 o 
   2   5   5       35.65       37.93      1.79 o 
   3   5   5      236.52      256.82      3.73 o 
   4   5   5      183.49      181.66      3.17 o 
   5   5   5      592.67      574.96      8.97 o 
   6   5   5     1346.29     1334.72     19.89 o 
   7   5   5      867.00      903.90     15.60 o 
   8   5   5      612.17      598.44     10.17 o 
   9   5   5       11.62       16.04      1.96 o 
  10   5   5      354.46      328.22      9.71 o 
  11   5   5       37.70       30.32      4.44 o 
  12   5   5      211.10      207.08      5.57 o 
  13   5   5       14.87       14.92      3.14 o 
  14   5   5        9.93        8.20      1.97 o 
  15   5   5      143.88      151.24      5.64 o 
   0   6   5      425.54      433.44      6.96 o 
   1   6   5       68.03       73.45      1.80 o 
   2   6   5        0.18        1.36      0.71 o 
   3   6   5      463.48      481.49      6.02 o 
   4   6   5      369.63      367.06      5.20 o 
   5   6   5       34.72       31.66      1.83 o 
   6   6   5      244.41      236.27      4.74 o 
   7   6   5        8.33        7.32      1.35 o 
   8   6   5        1.68        3.26      1.54 o 
   9   6   5      127.87      129.94      4.32 o 
  10   6   5        7.58        7.39      1.96 o 
  11   6   5      137.17      137.30      4.86 o 
  12   6   5       76.06       80.73      4.24 o 
  13   6   5       62.79       47.13      7.31 o 
  14   6   5        8.19        4.39      1.96 o 
   1   7   5      320.63      295.01      4.76 o 
   2   7   5       47.85       46.67      3.09 o 
   3   7   5      256.24      270.01      5.06 o 
   4   7   5     1139.31     1235.21     20.56 o 
   5   7   5       63.37       62.23      5.05 o 
   6   7   5       11.71       14.83      2.05 o 
   7   7   5       23.56       23.30      3.39 o 
   8   7   5      113.21      121.61      5.01 o 
   9   7   5       19.95       12.40      2.08 o 
  10   7   5      157.09      154.15      5.32 o 
  11   7   5       26.71       25.70      2.85 o 
  12   7   5        1.83        2.85      1.82 o 
   0   8   5      701.32      735.02     22.61 o 
   1   8   5       29.31       27.90      3.62 o 
   2   8   5      185.92      188.04      5.08 o 
   3   8   5      212.57      228.50      4.84 o 
   4   8   5       31.74       30.32      3.99 o 
   5   8   5        8.33        8.31      1.70 o 
   6   8   5      470.67      488.77      5.64 o 
   7   8   5       18.77       21.29      2.61 o 
   8   8   5        0.87        1.79      1.69 o 
   9   8   5        0.38        0.60      2.18 o 
   1   9   5      137.95      146.06      6.00 o 
   2   9   5       84.52       86.15      5.34 o 
   3   9   5       23.76       19.40      2.90 o 
   4   9   5       11.06        8.32      2.30 o 
   0   0   6     3682.76     3216.16     26.85 o 
   1   0   6     8640.56     9333.52    101.39 o 
   2   0   6        8.06        7.26      0.82 o 
   3   0   6     2197.72     1967.22     27.69 o 
   4   0   6     1476.65     1356.99     16.76 o 
   5   0   6     1984.56     1795.07     21.50 o 
   6   0   6     1210.13     1286.28     25.42 o 
   7   0   6     1346.47     1519.39     19.29 o 
   8   0   6     1141.92     1174.18     27.95 o 
   9   0   6      169.85      138.97      7.53 o 
  10   0   6      640.78      665.92     16.10 o 
  11   0   6        2.11        1.68      2.86 o 
  12   0   6      125.17      117.08     11.91 o 
  13   0   6     1236.62     1253.26     39.11 o 
  14   0   6       23.31       25.52      5.71 o 
  15   0   6      497.95      492.08     19.21 o 
  16   0   6       26.91       19.38      6.54 o 
  17   0   6      176.49      197.74     10.79 o 
  18   0   6        1.29       -5.43      5.78 o 
   1   1   6       30.17       29.22      0.73 o 
   2   1   6      421.42      384.07      4.13 o 
   3   1   6      928.96      867.77     10.70 o 
   4   1   6     3002.04     2927.09     20.31 o 
   5   1   6     3577.93     3659.06     34.82 o 
   6   1   6      824.74      906.11      7.79 o 
   7   1   6      300.52      349.40      3.70 o 
   8   1   6      151.86      144.95      2.30 o 
   9   1   6      421.90      486.27      6.80 o 
  10   1   6       38.36       32.80      4.86 o 
  11   1   6     2162.83     2376.48     62.35 o 
  12   1   6      141.20      131.72      5.80 o 
  13   1   6      424.49      414.65      8.79 o 
  14   1   6       82.83       77.23      5.04 o 
  15   1   6        4.92        1.39      2.12 o 
  16   1   6       27.11       22.30      4.16 o 
  17   1   6       33.36       18.81      5.01 o 
  18   1   6       56.49       51.08      9.32 o 
   0   2   6     1370.58     1291.72     15.78 o 
   1   2   6      197.22      222.07      2.76 o 
   2   2   6       54.21       63.75      1.02 o 
   3   2   6      119.06      105.57      1.58 o 
   4   2   6       44.25       45.19      1.12 o 
   5   2   6      272.15      279.41      2.44 o 
   6   2   6        0.31        1.10      1.11 o 
   7   2   6     1449.21     1402.06     34.29 o 
   8   2   6      301.90      289.49      3.78 o 
   9   2   6       24.34       23.07      2.11 o 
  10   2   6      132.07      143.46      4.30 o 
  11   2   6      640.27      640.71     11.14 o 
  12   2   6       25.58       21.84      3.36 o 
  13   2   6      339.05      362.59      7.08 o 
  14   2   6       86.24       88.20      5.88 o 
  15   2   6       10.01       10.52      2.07 o 
  16   2   6      187.09      208.88      8.78 o 
  17   2   6        9.42        6.67      1.77 o 
   1   3   6     2567.20     2450.51     19.52 o 
   2   3   6     3550.87     3252.28     18.51 o 
   3   3   6        2.74        2.55      0.74 o 
   4   3   6       21.01       20.14      2.29 o 
   5   3   6      338.36      320.27      7.16 o 
   6   3   6      187.60      191.99      3.05 o 
   7   3   6      514.86      474.52      6.11 o 
   8   3   6       97.11       84.98      2.44 o 
   9   3   6      413.88      412.96      7.36 o 
  10   3   6      448.92      437.97      7.51 o 
  11   3   6      217.50      212.54      5.09 o 
  12   3   6     1154.22     1230.51     19.03 o 
  13   3   6      148.73      130.85      5.48 o 
  14   3   6      229.32      221.22      6.44 o 
  15   3   6      151.26      137.37      4.07 o 
  16   3   6        5.27        3.67      1.85 o 
  17   3   6      160.55      177.32      5.96 o 
   0   4   6      354.15      405.95      3.69 o 
   1   4   6      370.44      373.80      3.95 o 
   2   4   6        1.34        3.90      0.79 o 
   3   4   6      556.17      600.15      6.57 o 
   4   4   6       38.82       34.05      3.86 o 
   5   4   6       10.87       20.97      2.55 o 
   6   4   6      977.15      969.45     13.44 o 
   7   4   6       35.63       41.92      1.47 o 
   8   4   6       60.76       59.44      1.66 o 
   9   4   6      318.82      292.52      6.03 o 
  10   4   6      177.13      178.45      4.19 o 
  11   4   6        4.73        3.76      2.74 o 
  12   4   6      413.49      457.08      9.98 o 
  13   4   6       96.47       90.27      5.94 o 
  14   4   6       10.77        8.82      1.91 o 
  15   4   6       58.48       75.12      5.65 o 
  16   4   6        6.81        5.85      2.28 o 
   1   5   6      557.02      606.96      6.81 o 
   2   5   6        0.11        0.72      0.51 o 
   3   5   6       58.10       59.32      4.08 o 
   4   5   6     2264.63     2386.78     42.59 o 
   5   5   6        0.83        2.19      1.58 o 
   6   5   6        0.70       -0.03      2.03 o 
   7   5   6      257.12      245.40      5.36 o 
   8   5   6      934.80      959.33     15.26 o 
   9   5   6       17.35       17.69      2.45 o 
  10   5   6       99.21      107.79      3.77 o 
  11   5   6        5.08        5.45      1.70 o 
  12   5   6        9.71        7.37      1.84 o 
  13   5   6       92.38       96.39      4.80 o 
  14   5   6        9.51        9.25      2.27 o 
  15   5   6       37.96       29.89      4.84 o 
   0   6   6       10.17       10.66      1.83 o 
   1   6   6       79.74       75.70      1.64 o 
   2   6   6       59.44       56.67      2.27 o 
   3   6   6       17.14       12.37      1.65 o 
   4   6   6      390.63      408.23      6.18 o 
   5   6   6      548.87      541.40      8.89 o 
   6   6   6      314.42      314.10      5.70 o 
   7   6   6     2470.29     2673.56     24.52 o 
   8   6   6       10.86        7.92      1.56 o 
   9   6   6     1211.67     1252.28     15.47 o 
  10   6   6      173.04      173.25      5.69 o 
  11   6   6        0.76        3.30      1.19 o 
  12   6   6      132.59      123.87      4.50 o 
  13   6   6       57.58       65.60      6.89 o 
   1   7   6      745.66      759.64     11.43 o 
   2   7   6      580.28      616.11     10.68 o 
   3   7   6      123.00      132.19      2.98 o 
   4   7   6       50.63       56.62      4.73 o 
   5   7   6      351.82      389.91      8.49 o 
   6   7   6        5.69        7.75      1.71 o 
   7   7   6        0.61        2.28      1.24 o 
   8   7   6        0.03        2.55      1.22 o 
   9   7   6        3.48        3.67      1.75 o 
  10   7   6       10.71       12.24      2.17 o 
  11   7   6       45.70       35.33      5.82 o 
   0   8   6       98.49      103.03      6.28 o 
   1   8   6        7.76        6.92      2.18 o 
   2   8   6       13.43       14.30      2.80 o 
   3   8   6        2.43        4.85      1.32 o 
   4   8   6       43.62       29.64      4.27 o 
   5   8   6       82.48       73.98      4.07 o 
   6   8   6       25.65       18.68      2.69 o 
   7   8   6      134.03      127.44      3.91 o 
   8   8   6        0.36        3.22      1.42 o 
   9   8   6       23.35       15.71      2.93 o 
   1   9   6        4.66        6.38      1.82 o 
   2   9   6        7.17        5.35      1.65 o 
   3   9   6      235.48      260.44      7.71 o 
   1   1   7      763.71      736.69     10.25 o 
   2   1   7     1330.07     1170.75     12.02 o 
   3   1   7      687.47      662.85      8.08 o 
   4   1   7      496.96      525.00      4.00 o 
   5   1   7      364.96      412.30      3.42 o 
   6   1   7      109.21      135.32      1.75 o 
   7   1   7       13.68       14.74      1.63 o 
   8   1   7      126.65      121.74      3.99 o 
   9   1   7      680.69      660.97     12.28 o 
  10   1   7      246.58      235.61      5.52 o 
  11   1   7       49.07       66.06      4.17 o 
  12   1   7      101.99       92.01      3.88 o 
  13   1   7        0.27        1.53      1.93 o 
  14   1   7       69.08       76.67      7.11 o 
  15   1   7       82.89       77.04      5.89 o 
  16   1   7       11.13       10.20      2.75 o 
  17   1   7       67.95       51.24     10.65 o 
   0   2   7     6758.49     6908.41     60.79 o 
   1   2   7      918.76      857.29     13.29 o 
   2   2   7       20.17       20.76      0.81 o 
   3   2   7      415.99      437.09      4.39 o 
   4   2   7      423.95      465.92      4.38 o 
   5   2   7      532.11      509.17      4.10 o 
   6   2   7      490.18      525.90      5.56 o 
   7   2   7     1126.10     1204.96     12.79 o 
   8   2   7       80.14       69.04      1.71 o 
   9   2   7      106.63      122.85      3.02 o 
  10   2   7      861.85      872.17     15.44 o 
  11   2   7        4.26        2.43      1.58 o 
  12   2   7      282.70      317.90      6.79 o 
  13   2   7      173.05      156.16      5.92 o 
  14   2   7      138.42      129.70      5.13 o 
  15   2   7      169.41      161.69      4.93 o 
  16   2   7        0.72        2.92      1.76 o 
  17   2   7       73.06       60.02     10.43 o 
   1   3   7      877.57      887.43     12.66 o 
   2   3   7     1896.12     1867.49     15.08 o 
   3   3   7      118.98      130.84      2.17 o 
   4   3   7      534.13      554.13      4.34 o 
   5   3   7      194.60      202.10      3.37 o 
   6   3   7       55.50       44.08      2.04 o 
   7   3   7        3.50        4.14      0.90 o 
   8   3   7      456.23      494.22      6.83 o 
   9   3   7        0.02        0.80      1.21 o 
  10   3   7      125.98      133.00      3.26 o 
  11   3   7      183.56      170.63      5.84 o 
  12   3   7       14.16        7.23      1.78 o 
  13   3   7        3.74        2.47      1.49 o 
  14   3   7      218.05      226.05      6.89 o 
  15   3   7       23.22       17.80      2.86 o 
  16   3   7        3.06        5.10      1.75 o 
   0   4   7     1048.78     1113.45     35.99 o 
   1   4   7      145.97      162.41      2.24 o 
   2   4   7       24.42       29.80      1.79 o 
   3   4   7      774.54      801.41      8.00 o 
   4   4   7        1.80        2.00      0.79 o 
   5   4   7     1312.83     1347.36     18.61 o 
   6   4   7      236.69      230.66      5.28 o 
   7   4   7      111.43      112.10      4.26 o 
   8   4   7      297.12      285.71      4.59 o 
   9   4   7      545.42      559.93      9.35 o 
  10   4   7      312.65      318.24      7.24 o 
  11   4   7        6.44        4.85      1.51 o 
  12   4   7      346.79      323.23      5.71 o 
  13   4   7      102.81      120.43      5.39 o 
  14   4   7      133.19      121.68      6.55 o 
  15   4   7       52.45       41.50      6.70 o 
  16   4   7        2.09        6.53      1.96 o 
   1   5   7      140.37      158.05      2.39 o 
   2   5   7       56.02       58.09      1.39 o 
   3   5   7        0.78        2.09      1.27 o 
   4   5   7       31.08       29.59      3.77 o 
   5   5   7      361.40      392.98      6.34 o 
   6   5   7      396.89      400.37      7.34 o 
   7   5   7      120.78      122.42      5.91 o 
   8   5   7      263.91      258.46      5.73 o 
   9   5   7      731.41      755.94     12.78 o 
  10   5   7       44.65       35.00      4.36 o 
  11   5   7      105.54       96.72      3.16 o 
  12   5   7       35.78       27.50      4.81 o 
  13   5   7       50.43       41.14      6.52 o 
  14   5   7       40.77       32.43      4.65 o 
  15   5   7        0.29        1.64      1.64 o 
   0   6   7      177.25      178.48      4.54 o 
   1   6   7       16.35       17.25      1.72 o 
   2   6   7      374.78      384.37      5.32 o 
   3   6   7      264.54      278.63      5.04 o 
   4   6   7       11.86       11.66      2.13 o 
   5   6   7        0.19       -1.03      1.83 o 
   6   6   7      947.12     1007.34     14.67 o 
   7   6   7      295.93      277.14      5.64 o 
   8   6   7      321.32      320.32      5.89 o 
   9   6   7       54.60       61.77      7.11 o 
  10   6   7      380.58      391.92      9.53 o 
  11   6   7        5.48        4.50      1.86 o 
  12   6   7       14.47       16.44      3.09 o 
  13   6   7       18.22       14.39      3.69 o 
   1   7   7        8.43        8.37      1.76 o 
   2   7   7       41.11       37.62      5.33 o 
   3   7   7      181.06      179.01      4.41 o 
   4   7   7       49.35       50.97      4.87 o 
   5   7   7       11.31        9.63      1.78 o 
   6   7   7      140.50      135.33      4.95 o 
   7   7   7      118.29      107.22      3.42 o 
   8   7   7      439.87      450.73      7.43 o 
   9   7   7       76.86       65.66      7.48 o 
  10   7   7       48.58       43.79      5.87 o 
  11   7   7      164.64      187.20      5.59 o 
   0   8   7       13.09       15.48      3.35 o 
   1   8   7       11.99       13.34      2.42 o 
   2   8   7        2.98        4.36      1.75 o 
   3   8   7       32.37       29.08      4.65 o 
   4   8   7      125.26      114.80      3.79 o 
   5   8   7        3.57        4.66      1.66 o 
   6   8   7       81.54       71.97      5.85 o 
   7   8   7      416.53      427.55      7.37 o 
   8   8   7      149.01      171.52      5.52 o 
   1   9   7       23.55       24.18      4.42 o 
   2   9   7      125.24      130.30      5.12 o 
   0   0   8       39.75       47.66      1.57 o 
   1   0   8     3019.50     3058.26     53.53 o 
   2   0   8     2184.80     2033.88     19.44 o 
   3   0   8     1326.84     1250.71      9.25 o 
   4   0   8        0.74        4.47      0.77 o 
   5   0   8      493.15      511.34      4.70 o 
   6   0   8     2638.61     2703.20     21.94 o 
   7   0   8      280.94      245.99      4.11 o 
   8   0   8      124.20      142.08      3.82 o 
   9   0   8       22.17       19.83      3.68 o 
  10   0   8       49.33       51.38     10.33 o 
  11   0   8       17.91       12.02      6.84 o 
  12   0   8       84.12       72.08      7.38 o 
  13   0   8      553.85      566.58     17.23 o 
  14   0   8       16.60       12.80      6.15 o 
  15   0   8       19.99       14.81      5.72 o 
  16   0   8      139.89      143.54     14.58 o 
  17   0   8      103.35      116.53      8.83 o 
   1   1   8     5892.01     5876.46     25.56 o 
   2   1   8     4084.40     3786.63     22.95 o 
   3   1   8      800.01      857.93     10.29 o 
   4   1   8       39.23       47.17      0.94 o 
   5   1   8       56.39       71.96      1.25 o 
   6   1   8      249.48      257.26      3.75 o 
   7   1   8       31.76       31.70      1.20 o 
   8   1   8      176.54      179.03      3.98 o 
   9   1   8       16.32       20.03      2.53 o 
  10   1   8      241.55      234.05      5.88 o 
  11   1   8       90.51       96.50      2.78 o 
  12   1   8        1.55        2.16      1.98 o 
  13   1   8       37.62       30.91      4.38 o 
  14   1   8      255.30      261.43      5.70 o 
  15   1   8      203.15      185.84      6.42 o 
  16   1   8        0.55        2.32      2.32 o 
  17   1   8       38.39       42.73      7.96 o 
   0   2   8     2793.75     2746.60     31.53 o 
   1   2   8      847.83      883.75     10.90 o 
   2   2   8      634.52      655.23      4.90 o 
   3   2   8        0.17        2.42      0.48 o 
   4   2   8      256.90      286.06      2.79 o 
   5   2   8      511.71      592.77      6.23 o 
   6   2   8       84.98       91.66      1.38 o 
   7   2   8      417.15      434.02      4.88 o 
   8   2   8     1006.03     1051.45     13.55 o 
   9   2   8        0.80        1.63      0.81 o 
  10   2   8       79.96       97.68      3.39 o 
  11   2   8        8.23        8.72      1.89 o 
  12   2   8      235.93      230.51      5.53 o 
  13   2   8      448.89      446.09     10.36 o 
  14   2   8       28.84       27.31      4.05 o 
  15   2   8        1.23        3.12      2.00 o 
  16   2   8       43.56       38.81      7.16 o 
  17   2   8       21.31       12.02      3.49 o 
   1   3   8       43.08       41.67      0.97 o 
   2   3   8       18.66       28.92      0.93 o 
   3   3   8     1818.97     1670.56     15.57 o 
   4   3   8       99.60       99.68      2.25 o 
   5   3   8      565.16      546.25      6.48 o 
   6   3   8      257.43      242.95      4.15 o 
   7   3   8     1501.37     1559.19     40.51 o 
   8   3   8       96.81       94.87      2.37 o 
   9   3   8      581.86      558.68      8.13 o 
  10   3   8       14.86       10.44      1.91 o 
  11   3   8      944.89      994.26     15.49 o 
  12   3   8        0.13       -0.15      1.77 o 
  13   3   8       88.28       87.31      4.10 o 
  14   3   8       82.04       71.10      8.11 o 
  15   3   8        3.02        3.52      1.45 o 
  16   3   8       89.75      109.07      6.28 o 
   0   4   8     1474.53     1503.98     32.80 o 
   1   4   8        8.62        7.89      0.64 o 
   2   4   8       17.98       20.54      1.38 o 
   3   4   8      387.01      389.07      5.09 o 
   4   4   8       13.45       16.05      2.54 o 
   5   4   8      463.04      463.70      8.08 o 
   6   4   8     1722.73     1814.99     30.21 o 
   7   4   8     1445.91     1507.54     21.36 o 
   8   4   8       16.65       11.70      1.47 o 
   9   4   8      464.18      488.36      8.35 o 
  10   4   8      394.66      403.38      7.55 o 
  11   4   8       12.02        7.44      1.90 o 
  12   4   8       26.70       27.97      5.19 o 
  13   4   8      187.53      207.63      6.85 o 
  14   4   8        1.50        0.28      2.57 o 
  15   4   8       78.76       60.45     10.02 o 
   1   5   8      369.57      387.48      5.52 o 
   2   5   8      116.47      110.18      2.29 o 
   3   5   8      674.25      653.06     10.71 o 
   4   5   8      485.53      485.69      7.07 o 
   5   5   8       33.25       37.07      4.92 o 
   6   5   8      169.74      162.79      4.62 o 
   7   5   8       71.14       75.34      4.18 o 
   8   5   8       10.79        5.69      2.33 o 
   9   5   8       11.22       10.39      2.02 o 
  10   5   8       52.71       55.94      6.05 o 
  11   5   8      363.33      399.34     10.66 o 
  12   5   8       12.07       14.45      2.74 o 
  13   5   8        1.89       -0.47      1.98 o 
  14   5   8       58.16       42.34      7.23 o 
   0   6   8       12.03        5.99      2.15 o 
   1   6   8       93.23       90.68      2.09 o 
   2   6   8       88.39       95.06      3.44 o 
   3   6   8      553.57      582.78      9.28 o 
   4   6   8      556.48      574.91      9.19 o 
   5   6   8      211.19      217.62      4.43 o 
   6   6   8      511.00      543.85      9.79 o 
   7   6   8       35.90       31.87      3.85 o 
   8   6   8      217.24      210.90      5.09 o 
   9   6   8        1.59        3.42      1.83 o 
  10   6   8      341.21      378.45      7.20 o 
  11   6   8       35.18       29.67      3.86 o 
  12   6   8       92.90       97.29      5.24 o 
  13   6   8      154.42      175.19      6.36 o 
   1   7   8       33.20       27.84      3.27 o 
   2   7   8      259.97      240.56      5.27 o 
   3   7   8       27.91       27.79      3.06 o 
   4   7   8       65.79       68.79      4.34 o 
   5   7   8        1.84        3.43      1.22 o 
   6   7   8      135.40      141.43      4.53 o 
   7   7   8        7.35        9.44      1.90 o 
   8   7   8       31.15       29.68      4.00 o 
   9   7   8      594.90      632.21      8.37 o 
  10   7   8        0.78        0.70      1.56 o 
   0   8   8      212.75      211.98      8.00 o 
   1   8   8        1.40        3.45      1.26 o 
   2   8   8        9.21        7.01      2.08 o 
   3   8   8      167.83      168.30      4.11 o 
   4   8   8      225.09      212.21      4.55 o 
   5   8   8      152.34      162.00      5.14 o 
   6   8   8       44.93       44.60      5.95 o 
   7   8   8       59.53       49.47      6.90 o 
   1   1   9       21.77       17.12      0.94 o 
   2   1   9     8065.05     8514.39     33.80 o 
   3   1   9        6.44        4.57      0.56 o 
   4   1   9      175.66      144.70      1.57 o 
   5   1   9      491.04      525.08      3.47 o 
   6   1   9       76.74       72.94      1.18 o 
   7   1   9      131.64      133.89      2.17 o 
   8   1   9      334.68      356.19      5.44 o 
   9   1   9      189.71      172.02      4.07 o 
  10   1   9      122.65      107.58      3.60 o 
  11   1   9      228.51      231.36      5.53 o 
  12   1   9      406.91      395.34      8.86 o 
  13   1   9       29.69       26.58      3.96 o 
  14   1   9       52.12       54.88      8.90 o 
  15   1   9        0.47        3.07      1.73 o 
  16   1   9      225.61      219.77      7.50 o 
  17   1   9        4.98        4.76      3.00 o 
   0   2   9        5.23        3.62      0.99 o 
   1   2   9      735.76      763.00      5.90 o 
   2   2   9      296.49      333.26      2.61 o 
   3   2   9       49.60       56.74      1.12 o 
   4   2   9      150.22      176.00      1.97 o 
   5   2   9      361.40      370.89      4.16 o 
   6   2   9      410.71      390.73      4.82 o 
   7   2   9        6.03        4.68      1.03 o 
   8   2   9      286.97      293.02      5.35 o 
   9   2   9       37.38       29.17      1.68 o 
  10   2   9       74.86       76.27      2.42 o 
  11   2   9      379.10      370.53      7.64 o 
  12   2   9      226.88      235.64      5.69 o 
  13   2   9       26.48       32.10      4.42 o 
  14   2   9        5.03        7.08      2.15 o 
  15   2   9       21.41       19.60      3.40 o 
  16   2   9        4.70        7.05      2.90 o 
   1   3   9      238.37      262.27      2.89 o 
   2   3   9       20.62       15.62      0.74 o 
   3   3   9      491.89      487.64      4.84 o 
   4   3   9       86.37      104.58      1.89 o 
   5   3   9        0.56        1.42      0.89 o 
   6   3   9      548.86      560.98      8.44 o 
   7   3   9       14.68       13.56      1.20 o 
   8   3   9     1558.18     1578.11     38.18 o 
   9   3   9       21.93       23.16      3.01 o 
  10   3   9       31.74       34.13      3.85 o 
  11   3   9       36.13       43.20      5.46 o 
  12   3   9      162.04      162.28      4.60 o 
  13   3   9        3.57        5.60      1.82 o 
  14   3   9        3.82        6.34      2.52 o 
  15   3   9        0.05        0.92      2.43 o 
  16   3   9       46.79       46.51      6.95 o 
   0   4   9       16.57       22.37      2.49 o 
   1   4   9        7.23        8.06      0.99 o 
   2   4   9      213.38      206.46      2.94 o 
   3   4   9        5.67        7.97      1.15 o 
   4   4   9       88.66       85.41      2.90 o 
   5   4   9      864.48      881.03     14.84 o 
   6   4   9        4.63        3.87      1.32 o 
   7   4   9       87.88       90.06      6.88 o 
   8   4   9      489.10      497.28      9.33 o 
   9   4   9       43.63       34.25      4.80 o 
  10   4   9      405.93      431.17      9.09 o 
  11   4   9        0.20        0.43      2.01 o 
  12   4   9      535.65      573.60     13.92 o 
  13   4   9        3.24        1.63      1.47 o 
  14   4   9        0.50        1.60      2.05 o 
  15   4   9       15.83       16.11      3.89 o 
   1   5   9        4.71        4.31      0.84 o 
   2   5   9      352.35      382.85      6.76 o 
   3   5   9       48.92       45.95      3.41 o 
   4   5   9      150.70      148.32      3.45 o 
   5   5   9      393.40      403.12      6.92 o 
   6   5   9      188.32      173.72      3.92 o 
   7   5   9      894.96      945.03     14.53 o 
   8   5   9      223.02      223.42      5.83 o 
   9   5   9        1.75        1.64      1.28 o 
  10   5   9       36.92       35.18      5.57 o 
  11   5   9        1.97       -0.32      1.66 o 
  12   5   9       44.45       45.19      7.13 o 
  13   5   9       58.00       55.38      4.65 o 
  14   5   9       68.29       68.37      4.96 o 
   0   6   9       58.44       64.09      4.59 o 
   1   6   9        2.58        3.52      0.95 o 
   2   6   9      273.55      274.35      4.80 o 
   3   6   9      110.74      109.57      3.01 o 
   4   6   9       77.21       77.81      4.71 o 
   5   6   9       19.41       26.05      2.78 o 
   6   6   9       36.21       39.89      4.12 o 
   7   6   9        4.08        3.67      1.40 o 
   8   6   9       88.13       91.96      4.63 o 
   9   6   9       19.65       20.41      2.55 o 
  10   6   9       76.93       75.67      8.77 o 
  11   6   9       17.90       19.69      3.40 o 
  12   6   9        3.47        5.45      1.82 o 
   1   7   9        7.81        9.32      1.88 o 
   2   7   9        2.50        5.13      1.52 o 
   3   7   9       30.00       24.95      3.77 o 
   4   7   9       85.89       86.43      5.32 o 
   5   7   9       98.04      102.18      3.47 o 
   6   7   9       16.71       16.14      2.36 o 
   7   7   9        8.27       12.09      2.04 o 
   8   7   9        5.02        5.73      1.33 o 
   9   7   9      115.81      126.63      3.81 o 
  10   7   9      210.99      200.29      5.99 o 
   0   8   9       46.33       43.49      8.21 o 
   1   8   9      108.50      100.92      3.58 o 
   2   8   9      110.76      114.03      4.64 o 
   3   8   9       44.23       31.45      4.44 o 
   4   8   9      139.94      148.50      5.61 o 
   5   8   9       40.75       39.01      5.72 o 
   6   8   9       30.23       30.56      4.55 o 
   0   0  10      753.31      954.75     16.63 o 
   1   0  10       13.21       14.32      1.17 o 
   2   0  10      101.12       92.74      1.97 o 
   3   0  10      600.59      703.36      5.60 o 
   4   0  10     3585.76     3646.52     36.49 o 
   5   0  10       30.58       52.77      1.49 o 
   6   0  10     2097.63     2082.67     29.84 o 
   7   0  10     1009.94     1049.71     19.39 o 
   8   0  10     1012.22     1069.67     23.58 o 
   9   0  10      125.30      134.23      7.22 o 
  10   0  10      516.74      566.76     17.31 o 
  11   0  10       38.04       27.58      4.90 o 
  12   0  10      216.00      169.96      7.51 o 
  13   0  10      421.84      473.93     22.44 o 
  14   0  10      133.55      147.91     21.32 o 
  15   0  10       68.43       61.23     16.49 o 
  16   0  10      134.54      134.30     13.39 o 
   1   1  10      449.32      428.82      2.52 o 
   2   1  10       58.87       43.51      0.97 o 
   3   1  10     1019.14     1037.79      9.64 o 
   4   1  10       55.31       67.57      1.06 o 
   5   1  10      109.30       96.31      1.27 o 
   6   1  10       90.65       75.62      1.54 o 
   7   1  10      304.04      278.88      3.92 o 
   8   1  10        2.98        2.38      1.08 o 
   9   1  10      299.37      297.53      6.32 o 
  10   1  10        0.17        0.51      1.77 o 
  11   1  10        1.87        3.53      2.10 o 
  12   1  10        6.94        4.76      2.17 o 
  13   1  10       53.22       47.62      5.78 o 
  14   1  10      117.32      127.60      7.05 o 
  15   1  10       35.47       28.21      5.54 o 
  16   1  10       89.01       78.21     16.45 o 
   0   2  10       86.29       78.72      1.48 o 
   1   2  10      788.65      755.89      4.52 o 
   2   2  10      356.62      421.42      3.75 o 
   3   2  10      366.60      354.77      3.25 o 
   4   2  10      285.99      273.43      2.93 o 
   5   2  10      154.13      147.94      2.22 o 
   6   2  10      707.31      711.19      8.89 o 
   7   2  10     1403.39     1407.14     20.50 o 
   8   2  10      403.61      421.17      7.26 o 
   9   2  10       82.23       92.92      2.70 o 
  10   2  10      388.22      383.47      7.65 o 
  11   2  10        2.61        1.90      1.30 o 
  12   2  10      554.31      578.42     17.05 o 
  13   2  10      444.84      511.20      8.25 o 
  14   2  10      152.57      155.38      5.10 o 
  15   2  10       12.50       10.74      2.97 o 
  16   2  10        0.04       -0.25      2.93 o 
   1   3  10     2244.40     2202.95     26.49 o 
   2   3  10      559.79      596.99      6.33 o 
   3   3  10       46.78       48.41      1.52 o 
   4   3  10      118.24      101.97      2.01 o 
   5   3  10       83.56       79.22      2.06 o 
   6   3  10      344.37      336.78      5.78 o 
   7   3  10      166.90      156.37      2.82 o 
   8   3  10        1.17        2.31      0.78 o 
   9   3  10      375.21      388.13      7.85 o 
  10   3  10      522.83      542.59      9.60 o 
  11   3  10      195.68      198.38      5.22 o 
  12   3  10       19.16       21.23      2.99 o 
  13   3  10        0.42        1.33      1.65 o 
  14   3  10       22.72       20.38      3.64 o 
  15   3  10      261.97      268.67      8.58 o 
   0   4  10      172.96      193.38      4.18 o 
   1   4  10      117.29      129.64      2.40 o 
   2   4  10      593.85      634.08      8.75 o 
   3   4  10      172.49      165.09      3.08 o 
   4   4  10      221.40      230.62      5.26 o 
   5   4  10      120.78      115.73      3.15 o 
   6   4  10       36.52       35.54      4.38 o 
   7   4  10       50.26       46.84      3.64 o 
   8   4  10        0.00       -0.13      1.68 o 
   9   4  10        4.86        4.53      1.39 o 
  10   4  10      283.68      283.62      6.77 o 
  11   4  10        2.30        3.40      2.05 o 
  12   4  10      155.62      150.40      5.10 o 
  13   4  10       70.46       73.28      5.03 o 
  14   4  10      107.55      108.84      4.72 o 
   1   5  10       73.75       68.76      1.56 o 
   2   5  10        1.70        2.79      0.70 o 
   3   5  10      210.64      204.93      3.89 o 
   4   5  10       76.32       72.41      3.08 o 
   5   5  10      304.21      301.61      5.27 o 
   6   5  10      356.53      370.22      9.54 o 
   7   5  10      190.26      195.63      4.91 o 
   8   5  10     1403.76     1531.95     28.47 o 
   9   5  10      171.25      181.90      4.95 o 
  10   5  10       20.38       18.81      2.99 o 
  11   5  10        4.03        6.47      1.69 o 
  12   5  10        2.34        3.70      1.75 o 
  13   5  10        8.81       10.81      2.20 o 
   0   6  10      862.38      884.93     19.81 o 
   1   6  10       75.85       68.98      3.30 o 
   2   6  10       12.11        8.54      1.52 o 
   3   6  10        1.84        2.60      0.98 o 
   4   6  10      145.49      141.35      2.91 o 
   5   6  10      676.41      712.13      9.71 o 
   6   6  10      187.64      194.24      3.90 o 
   7   6  10      184.85      196.63      5.70 o 
   8   6  10      447.06      468.61      7.85 o 
   9   6  10      259.62      277.18      5.45 o 
  10   6  10      231.70      252.19      5.52 o 
  11   6  10       97.93       88.17      3.82 o 
  12   6  10       50.35       55.20      5.09 o 
   1   7  10       57.49       55.09      5.32 o 
   2   7  10       18.79       12.73      1.82 o 
   3   7  10      160.62      159.87      4.74 o 
   4   7  10        0.62        2.63      1.49 o 
   5   7  10        9.48        7.43      1.47 o 
   6   7  10      361.19      389.23      9.70 o 
   7   7  10       13.74       11.74      2.01 o 
   8   7  10      247.58      282.33      5.45 o 
   9   7  10      201.70      215.53      5.19 o 
   0   8  10      179.38      175.19      7.76 o 
   1   8  10       34.63       30.70      4.49 o 
   2   8  10        8.42        6.40      1.91 o 
   3   8  10        1.41        4.76      1.63 o 
   4   8  10        0.00        3.22      1.55 o 
   5   8  10        0.05        2.10      1.17 o 
   1   1  11      334.91      329.14      3.06 o 
   2   1  11      529.77      542.23      4.95 o 
   3   1  11        0.21        1.60      0.48 o 
   4   1  11      253.41      247.92      2.52 o 
   5   1  11      302.30      333.19      4.31 o 
   6   1  11      101.06       95.15      1.68 o 
   7   1  11       82.37       78.51      1.58 o 
   8   1  11      418.71      436.85      8.02 o 
   9   1  11      262.09      275.07      7.01 o 
  10   1  11      196.75      199.65      5.65 o 
  11   1  11       59.67       61.58      5.28 o 
  12   1  11       31.89       34.53      6.31 o 
  13   1  11      393.44      382.33     10.50 o 
  14   1  11      508.05      542.25     15.96 o 
  15   1  11       20.30       13.09      3.57 o 
  16   1  11       19.45       23.22      5.47 o 
   0   2  11      748.35      820.38      9.31 o 
   1   2  11       84.17       94.35      1.79 o 
   2   2  11        9.28        9.83      0.72 o 
   3   2  11       93.99       85.16      1.15 o 
   4   2  11     1372.82     1465.10     25.57 o 
   5   2  11       31.34       40.16      1.34 o 
   6   2  11        1.68        0.82      0.69 o 
   7   2  11      946.24      952.21     14.15 o 
   8   2  11      266.65      252.10      3.99 o 
   9   2  11       37.91       38.74      2.75 o 
  10   2  11      168.98      159.43      4.06 o 
  11   2  11      230.77      244.20      6.03 o 
  12   2  11      276.74      271.01      5.45 o 
  13   2  11      104.49      121.59      6.30 o 
  14   2  11      216.89      210.55      5.73 o 
  15   2  11       35.19       26.32      5.78 o 
   1   3  11      225.37      257.51      3.11 o 
   2   3  11        4.89        3.43      0.52 o 
   3   3  11       18.58       21.02      1.41 o 
   4   3  11        7.39        7.82      1.16 o 
   5   3  11       48.04       53.78      2.54 o 
   6   3  11       18.64       18.52      2.06 o 
   7   3  11      115.65      112.35      3.05 o 
   8   3  11      564.46      557.22      9.61 o 
   9   3  11      118.78      123.12      4.33 o 
  10   3  11        1.44        2.97      1.13 o 
  11   3  11        2.29        4.24      1.75 o 
  12   3  11      232.54      232.63      7.19 o 
  13   3  11        8.39        2.15      2.45 o 
  14   3  11      127.23      115.88      4.58 o 
  15   3  11        3.87        4.68      1.32 o 
   0   4  11      943.60     1033.17     18.64 o 
   1   4  11       30.95       26.03      0.96 o 
   2   4  11       22.05       27.66      2.30 o 
   3   4  11        3.29        3.17      0.79 o 
   4   4  11       86.09       88.61      2.32 o 
   5   4  11       84.20       79.82      3.01 o 
   6   4  11      999.48     1034.27     15.61 o 
   7   4  11      124.73      122.91      4.23 o 
   8   4  11      768.32      813.16     11.94 o 
   9   4  11        5.58        3.60      1.31 o 
  10   4  11      325.19      334.97      6.86 o 
  11   4  11       40.65       35.27      5.63 o 
  12   4  11        4.89        4.50      1.63 o 
  13   4  11       34.76       31.35      5.62 o 
  14   4  11       89.34       90.73      4.82 o 
   1   5  11       10.53       12.04      1.85 o 
   2   5  11       51.39       54.45      1.89 o 
   3   5  11       50.07       52.23      3.20 o 
   4   5  11       10.46        8.63      1.66 o 
   5   5  11      411.63      414.41      6.73 o 
   6   5  11      773.55      808.14     14.38 o 
   7   5  11      160.72      153.60      5.97 o 
   8   5  11     1218.54     1329.67     18.03 o 
   9   5  11      303.35      307.29      6.97 o 
  10   5  11       31.96       31.18      4.41 o 
  11   5  11        3.18        2.67      1.44 o 
  12   5  11        4.07        4.83      1.38 o 
  13   5  11      194.91      237.28      6.36 o 
   0   6  11        8.64        5.23      1.88 o 
   1   6  11      129.59      126.70      2.99 o 
   2   6  11        4.64        6.42      1.54 o 
   3   6  11       95.62       94.47      2.93 o 
   4   6  11        1.51        1.25      1.18 o 
   5   6  11       34.08       27.16      3.37 o 
   6   6  11      124.53      123.14      4.38 o 
   7   6  11      124.63      128.19      4.04 o 
   8   6  11      192.42      186.25      5.26 o 
   9   6  11       14.29       11.54      1.63 o 
  10   6  11       52.85       48.12      6.94 o 
  11   6  11       97.19      105.42      5.70 o 
   1   7  11        0.61        1.05      1.04 o 
   2   7  11       15.68       14.21      3.59 o 
   3   7  11       97.88      103.53      4.28 o 
   4   7  11        8.09       10.35      2.19 o 
   5   7  11      211.87      223.09      4.23 o 
   6   7  11      157.85      172.25      4.46 o 
   7   7  11      128.44      137.67      6.30 o 
   8   7  11      119.44      125.49      5.44 o 
   0   8  11      138.57      131.02      7.27 o 
   1   8  11        0.35        5.70      1.55 o 
   2   8  11      103.09      115.02      5.05 o 
   3   8  11       80.83       83.44      4.99 o 
   4   8  11       51.55       41.87      7.14 o 
   0   0  12     1658.08     1623.93     49.87 o 
   1   0  12       47.83       44.02      1.35 o 
   2   0  12        5.60        6.16      0.98 o 
   3   0  12      283.89      295.79      9.93 o 
   4   0  12      931.35      988.78     18.15 o 
   5   0  12      166.04      175.01      3.90 o 
   6   0  12      177.34      177.22      5.09 o 
   7   0  12       29.24       42.23      3.96 o 
   8   0  12        3.04       -0.45      5.12 o 
   9   0  12      187.74      197.61      9.45 o 
  10   0  12      903.82      903.44     26.69 o 
  11   0  12      744.90      856.95     29.86 o 
  12   0  12      436.20      451.39     23.43 o 
  13   0  12      376.79      378.06     15.89 o 
  14   0  12       88.27      108.80      6.19 o 
  15   0  12        0.95       10.54      3.49 o 
   1   1  12       17.39       21.53      0.69 o 
   2   1  12      520.66      526.14      5.82 o 
   3   1  12        0.78        0.95      0.38 o 
   4   1  12      668.42      649.21      6.70 o 
   5   1  12      155.95      157.12      2.17 o 
   6   1  12      356.86      377.30      5.76 o 
   7   1  12        2.26        3.60      1.02 o 
   8   1  12      760.71      777.46     13.02 o 
   9   1  12      460.23      505.94     12.24 o 
  10   1  12      180.43      188.79      4.80 o 
  11   1  12      230.53      221.26      6.34 o 
  12   1  12      495.11      472.71     10.84 o 
  13   1  12      172.21      160.09      6.56 o 
  14   1  12       48.68       36.04      6.21 o 
  15   1  12        0.79        6.63      2.99 o 
   0   2  12        9.45        6.33      0.81 o 
   1   2  12      470.07      480.70      4.73 o 
   2   2  12      178.76      176.24      2.44 o 
   3   2  12      129.56      121.02      1.80 o 
   4   2  12       28.92       27.77      0.93 o 
   5   2  12      351.02      369.27      5.09 o 
   6   2  12      560.83      568.72      7.00 o 
   7   2  12        0.70        0.91      0.88 o 
   8   2  12      178.57      163.38      4.21 o 
   9   2  12       43.37       53.26      2.05 o 
  10   2  12      227.48      206.83      6.58 o 
  11   2  12       12.85       12.45      2.56 o 
  12   2  12       73.61       79.61      3.59 o 
  13   2  12      326.44      340.90     19.67 o 
  14   2  12        5.97        4.51      1.89 o 
  15   2  12      212.23      247.42      9.64 o 
   1   3  12      363.99      404.72      5.37 o 
   2   3  12       64.77       71.14      1.19 o 
   3   3  12      260.10      245.49      3.93 o 
   4   3  12      201.52      184.08      3.00 o 
   5   3  12      281.75      300.60      4.64 o 
   6   3  12      392.95      388.33      6.03 o 
   7   3  12      468.50      472.87      8.12 o 
   8   3  12      134.14      137.50      3.31 o 
   9   3  12      429.82      449.55      9.99 o 
  10   3  12       72.30       63.05      3.71 o 
  11   3  12       85.81       86.63      3.46 o 
  12   3  12      168.06      163.54      6.18 o 
  13   3  12       36.05       32.76      5.87 o 
  14   3  12       62.20       65.31      8.72 o 
   0   4  12      151.77      167.62      3.45 o 
   1   4  12        3.73        4.24      0.96 o 
   2   4  12      160.02      179.18      3.05 o 
   3   4  12        0.15        1.08      0.53 o 
   4   4  12      253.17      265.67      4.60 o 
   5   4  12        6.02        7.23      1.65 o 
   6   4  12      205.33      219.35      4.58 o 
   7   4  12     1847.27     2027.93     29.58 o 
   8   4  12        2.49        3.28      1.74 o 
   9   4  12      591.08      622.48     10.54 o 
  10   4  12        1.39        1.65      1.38 o 
  11   4  12       26.34       15.08      3.07 o 
  12   4  12       57.35       55.00      8.95 o 
  13   4  12       35.00       31.51      5.14 o 
   1   5  12      238.97      238.14      5.16 o 
   2   5  12      301.88      320.79      4.58 o 
   3   5  12      155.82      152.88      3.40 o 
   4   5  12       50.11       53.29      3.09 o 
   5   5  12      142.74      145.77      2.89 o 
   6   5  12      169.46      172.59      3.89 o 
   7   5  12       10.08        9.27      1.92 o 
   8   5  12      257.21      270.03      7.33 o 
   9   5  12      143.63      144.51      6.58 o 
  10   5  12       33.14       27.33      3.52 o 
  11   5  12        1.33        4.12      1.51 o 
  12   5  12       13.35        9.36      2.35 o 
   0   6  12       61.37       51.15      4.32 o 
   1   6  12       50.78       48.36      5.68 o 
   2   6  12      104.76       96.19      2.92 o 
   3   6  12      442.20      469.44     11.94 o 
   4   6  12      326.34      317.65      6.58 o 
   5   6  12      141.37      154.03      4.48 o 
   6   6  12      737.47      767.17     10.72 o 
   7   6  12        1.40        3.31      1.40 o 
   8   6  12       22.28       17.76      2.73 o 
   9   6  12       40.19       40.31      2.64 o 
  10   6  12       73.26       76.39      4.18 o 
   1   7  12        1.19        3.02      1.82 o 
   2   7  12      156.76      150.07      8.42 o 
   3   7  12      100.59       87.27      4.36 o 
   4   7  12      112.57      117.43      4.31 o 
   5   7  12       88.56      102.01      4.80 o 
   6   7  12       55.62       53.97      6.77 o 
   7   7  12       46.87       40.36      6.22 o 
   0   8  12       44.43       41.68      8.15 o 
   1   8  12        0.42        2.35      1.28 o 
   1   1  13      103.48      102.14      1.61 o 
   2   1  13      419.30      433.24      5.46 o 
   3   1  13        0.41        0.78      0.38 o 
   4   1  13      413.34      433.47      5.57 o 
   5   1  13      205.46      205.56      3.50 o 
   6   1  13      194.12      195.64      2.95 o 
   7   1  13       90.86       82.86      1.98 o 
   8   1  13      185.29      180.46      4.71 o 
   9   1  13      291.32      291.77     12.57 o 
  10   1  13      611.62      645.52     15.42 o 
  11   1  13      215.42      206.76      6.66 o 
  12   1  13      734.79      739.21     17.63 o 
  13   1  13      140.46      149.53      5.20 o 
  14   1  13      196.24      190.35      7.34 o 
  15   1  13      165.44      193.33     16.92 o 
   0   2  13      431.14      457.18      7.36 o 
   1   2  13      425.64      431.48      5.44 o 
   2   2  13      210.38      190.15      2.82 o 
   3   2  13       12.04       14.76      1.34 o 
   4   2  13       39.38       44.00      1.71 o 
   5   2  13       10.50        7.94      0.90 o 
   6   2  13       43.17       39.05      1.30 o 
   7   2  13      129.94      123.64      2.62 o 
   8   2  13      175.99      170.66      4.66 o 
   9   2  13        0.07        0.34      1.82 o 
  10   2  13     1066.72     1062.51     22.43 o 
  11   2  13       79.29       90.00      4.60 o 
  12   2  13      150.80      156.33      6.93 o 
  13   2  13        3.08       -0.54      2.78 o 
  14   2  13       22.37       21.78      3.76 o 
   1   3  13        7.04        9.89      1.05 o 
   2   3  13        1.53        0.68      0.53 o 
   3   3  13       12.80       12.34      1.35 o 
   4   3  13        2.89        2.37      0.61 o 
   5   3  13      247.70      246.33      3.56 o 
   6   3  13     1059.80     1057.50     15.91 o 
   7   3  13      162.66      157.80      3.75 o 
   8   3  13      852.28      846.38     14.83 o 
   9   3  13       94.71       94.43      3.75 o 
  10   3  13       32.72       32.72      2.71 o 
  11   3  13       14.06       14.83      3.14 o 
  12   3  13       18.63       23.60      5.00 o 
  13   3  13        9.18       11.48      3.30 o 
  14   3  13        4.13        7.01      2.32 o 
   0   4  13      238.62      230.13      5.35 o 
   1   4  13      164.44      168.37      3.08 o 
   2   4  13      176.17      176.47      2.86 o 
   3   4  13      233.14      254.51      3.37 o 
   4   4  13      108.06       98.70      2.00 o 
   5   4  13      431.44      472.40      8.87 o 
   6   4  13      442.15      433.39      7.86 o 
   7   4  13       26.04       15.88      3.08 o 
   8   4  13        2.17        2.85      0.99 o 
   9   4  13      128.17      125.36      5.30 o 
  10   4  13        0.88        2.43      0.96 o 
  11   4  13       24.62       25.03      3.76 o 
  12   4  13       11.62       16.16      2.76 o 
  13   4  13       34.33       26.42      5.37 o 
   1   5  13      164.69      153.54      2.52 o 
   2   5  13        0.93        1.98      0.99 o 
   3   5  13      366.15      361.13      6.80 o 
   4   5  13       71.67       73.94      2.33 o 
   5   5  13      286.27      309.11      5.00 o 
   6   5  13       26.73       25.14      3.17 o 
   7   5  13       14.87       12.40      2.01 o 
   8   5  13      272.73      256.59      4.99 o 
   9   5  13       86.57       90.88      6.04 o 
  10   5  13        0.18        1.17      2.30 o 
  11   5  13       10.14        9.91      2.83 o 
   0   6  13        5.69       10.29      2.39 o 
   1   6  13        4.00        6.38      1.39 o 
   2   6  13       12.49        8.99      1.96 o 
   3   6  13      117.24      108.92      3.13 o 
   4   6  13        8.11        9.24      1.68 o 
   5   6  13       12.66       10.44      2.23 o 
   6   6  13       70.61       72.73      4.27 o 
   7   6  13        8.92        7.31      1.54 o 
   8   6  13       30.98       30.61      3.90 o 
   9   6  13       27.09       20.16      4.02 o 
   1   7  13      214.29      220.05      4.01 o 
   2   7  13        7.64        7.24      1.71 o 
   3   7  13        3.56        3.28      1.47 o 
   4   7  13       49.69       46.84      6.55 o 
   5   7  13       30.68       23.84      4.06 o 
   6   7  13       20.30       20.82      3.94 o 
   0   0  14       38.76       31.73      5.55 o 
   1   0  14      604.62      589.60     13.65 o 
   2   0  14       36.51       37.96      2.49 o 
   3   0  14     1828.12     1847.30     42.64 o 
   4   0  14     1391.62     1502.71     27.95 o 
   5   0  14      371.02      360.72      7.79 o 
   6   0  14      394.28      350.66     10.27 o 
   7   0  14      701.10      700.70     17.44 o 
   8   0  14      200.69      185.35      7.51 o 
   9   0  14      304.37      261.46     17.17 o 
  10   0  14     1719.96     1710.33     99.02 o 
  11   0  14      110.60      145.98      8.98 o 
  12   0  14      531.67      536.23     16.00 o 
  13   0  14       12.49       13.07      4.70 o 
  14   0  14        6.23        2.79      2.82 o 
   1   1  14       61.90       62.41      1.37 o 
   2   1  14      155.41      141.14      2.46 o 
   3   1  14       24.80       24.58      1.16 o 
   4   1  14       49.46       50.47      1.81 o 
   5   1  14      149.42      139.11      2.51 o 
   6   1  14      216.82      203.15      4.56 o 
   7   1  14       25.61       22.80      2.76 o 
   8   1  14        0.02        2.28      1.27 o 
   9   1  14        0.47        0.00      1.77 o 
  10   1  14      102.03      102.41      4.27 o 
  11   1  14        3.63        3.49      1.45 o 
  12   1  14       75.68       71.13      4.90 o 
  13   1  14      301.15      329.95      8.72 o 
  14   1  14      122.65      109.77      9.35 o 
   0   2  14      453.51      499.46      8.21 o 
   1   2  14     1004.03     1014.78     10.27 o 
   2   2  14      389.17      408.60      4.70 o 
   3   2  14      479.93      476.98      5.98 o 
   4   2  14       87.04       84.66      1.41 o 
   5   2  14      302.79      303.16      4.89 o 
   6   2  14      619.36      645.97      9.33 o 
   7   2  14        3.16        4.12      1.12 o 
   8   2  14       27.13       27.74      2.99 o 
   9   2  14       33.52       27.29      4.17 o 
  10   2  14        2.66        2.44      2.06 o 
  11   2  14        1.72        2.22      2.13 o 
  12   2  14       28.27       30.68      5.83 o 
  13   2  14      313.15      331.94      8.57 o 
  14   2  14      190.62      189.48      8.29 o 
   1   3  14       33.34       35.42      1.26 o 
   2   3  14      675.26      696.81      8.97 o 
   3   3  14      133.82      128.58      2.19 o 
   4   3  14      956.63     1014.74     13.82 o 
   5   3  14      284.72      275.68      5.14 o 
   6   3  14       78.36       86.74      3.39 o 
   7   3  14        0.03        0.97      1.57 o 
   8   3  14      161.84      165.14      4.18 o 
   9   3  14      197.55      179.50      4.98 o 
  10   3  14       89.53       89.78      4.77 o 
  11   3  14       42.44       36.67      8.01 o 
  12   3  14        8.54        3.49      2.02 o 
  13   3  14       39.45       39.72      6.07 o 
   0   4  14       15.91        4.72      1.57 o 
   1   4  14        0.44        0.90      0.70 o 
   2   4  14        2.74        2.23      0.89 o 
   3   4  14       16.67       17.91      2.02 o 
   4   4  14      160.84      143.01      3.58 o 
   5   4  14      157.93      152.23      4.27 o 
   6   4  14       80.62       77.64      3.93 o 
   7   4  14       13.25       13.83      2.85 o 
   8   4  14       60.76       60.88      3.41 o 
   9   4  14      206.96      217.92      4.99 o 
  10   4  14      230.43      252.44      4.94 o 
  11   4  14        2.96        4.44      1.80 o 
  12   4  14        9.48        6.06      2.00 o 
   1   5  14      196.28      171.69      3.44 o 
   2   5  14        2.23        2.79      1.29 o 
   3   5  14      103.75       97.97      4.99 o 
   4   5  14      100.08       91.17      2.95 o 
   5   5  14      162.77      167.86      4.18 o 
   6   5  14      171.32      158.41      4.75 o 
   7   5  14      133.07      135.65      4.35 o 
   8   5  14       38.30       25.48      4.94 o 
   9   5  14      188.37      191.48      5.85 o 
  10   5  14        6.81        7.02      1.86 o 
   0   6  14       85.07       92.47      4.14 o 
   1   6  14       19.32       13.17      2.03 o 
   2   6  14       75.75       74.36      3.34 o 
   3   6  14       10.51       11.63      2.32 o 
   4   6  14       42.40       39.46      3.92 o 
   5   6  14        4.71        3.83      1.58 o 
   6   6  14       30.26       35.82      4.69 o 
   7   6  14        4.63        4.40      1.72 o 
   8   6  14        1.80        2.21      1.23 o 
   1   7  14      460.17      475.60      7.76 o 
   2   7  14       25.02       24.03      4.11 o 
   3   7  14       29.39       24.69      3.76 o 
   4   7  14        0.01        4.26      1.47 o 
   1   1  15      371.04      401.93      6.54 o 
   2   1  15        6.67        6.41      0.97 o 
   3   1  15       35.20       37.09      3.32 o 
   4   1  15      173.69      159.79      3.47 o 
   5   1  15      724.50      710.66     11.11 o 
   6   1  15      345.37      345.71      5.58 o 
   7   1  15       39.72       26.81      2.28 o 
   8   1  15      252.66      230.20      6.47 o 
   9   1  15      202.59      179.91      4.36 o 
  10   1  15        0.07        0.36      1.43 o 
  11   1  15       76.08       78.82      8.21 o 
  12   1  15       61.77       56.18     12.25 o 
  13   1  15      111.01       99.57     16.36 o 
   0   2  15        3.59        6.28      1.67 o 
   1   2  15       42.35       38.96      1.09 o 
   2   2  15      690.25      749.70     10.05 o 
   3   2  15     1669.96     1704.62     22.71 o 
   4   2  15      722.58      763.57     10.63 o 
   5   2  15        1.75        1.21      0.61 o 
   6   2  15      254.56      248.14      3.95 o 
   7   2  15        6.37        6.21      1.32 o 
   8   2  15        4.87        3.73      1.42 o 
   9   2  15       22.02       19.21      3.32 o 
  10   2  15       43.09       37.69      5.88 o 
  11   2  15       45.75       52.93      9.60 o 
  12   2  15       99.62       86.32      6.52 o 
  13   2  15       80.83       90.19      9.30 o 
   1   3  15      506.01      462.16      7.02 o 
   2   3  15      139.92      146.27      3.02 o 
   3   3  15      118.44      113.22      2.19 o 
   4   3  15      161.23      159.83      3.38 o 
   5   3  15        5.43        4.66      1.08 o 
   6   3  15      154.91      136.44      3.12 o 
   7   3  15       39.95       35.56      3.93 o 
   8   3  15        3.38        1.21      0.94 o 
   9   3  15       10.48        7.27      1.66 o 
  10   3  15       43.33       45.18      7.73 o 
  11   3  15        5.34        2.61      2.15 o 
  12   3  15        2.57        3.78      2.15 o 
   0   4  15       45.73       40.74      2.42 o 
   1   4  15      154.32      151.76      3.34 o 
   2   4  15      176.75      163.66      3.63 o 
   3   4  15        1.44        2.03      1.32 o 
   4   4  15        4.08        2.83      1.28 o 
   5   4  15      204.04      185.34      4.00 o 
   6   4  15      225.30      249.64      6.62 o 
   7   4  15        6.22        5.05      1.36 o 
   8   4  15      129.35      131.79      4.29 o 
   9   4  15       17.91       15.33      3.19 o 
  10   4  15        2.42        1.07      2.00 o 
  11   4  15        4.34        2.85      2.14 o 
   1   5  15      232.93      239.40      5.74 o 
   2   5  15       21.60       19.74      3.08 o 
   3   5  15       81.09       75.09      3.24 o 
   4   5  15        3.46        1.44      1.24 o 
   5   5  15       91.18       80.22      3.55 o 
   6   5  15       19.22       18.54      2.40 o 
   7   5  15       29.32       23.28      3.85 o 
   8   5  15        0.07        3.09      1.40 o 
   9   5  15      257.08      262.05      7.31 o 
   0   6  15      376.75      390.56      8.85 o 
   1   6  15        7.83        6.22      1.81 o 
   2   6  15       10.79        8.13      2.09 o 
   3   6  15        0.63        3.11      1.40 o 
   4   6  15        8.85        6.52      2.04 o 
   5   6  15       10.48        8.51      1.96 o 
   6   6  15       91.41      103.25      4.20 o 
   7   6  15       40.62       38.23      6.73 o 
   1   7  15        3.12        5.09      2.02 o 
   0   0  16      723.45      730.28     22.72 o 
   1   0  16       49.22       47.51      3.85 o 
   2   0  16     2162.25     2402.22     47.88 o 
   3   0  16     1594.98     1606.85     33.20 o 
   4   0  16      890.63      962.32     24.74 o 
   5   0  16        8.04       12.10      2.31 o 
   6   0  16       40.82       39.41      7.69 o 
   7   0  16      441.01      445.20     23.08 o 
   8   0  16       86.23       77.11      9.71 o 
   9   0  16        0.00        2.12      1.88 o 
  10   0  16        0.09        1.73      1.68 o 
  11   0  16        1.30        2.18      1.28 o 
  12   0  16       97.17       84.55      6.50 o 
  13   0  16        0.25        0.27      2.08 o 
   1   1  16     1296.59     1349.08     19.60 o 
   2   1  16       89.63       83.99      2.79 o 
   3   1  16       73.86       77.85      3.39 o 
   4   1  16      171.67      165.27      3.89 o 
   5   1  16      635.49      633.67      8.90 o 
   6   1  16        2.46        2.26      0.97 o 
   7   1  16       58.91       53.45      2.23 o 
   8   1  16        8.32        6.22      2.18 o 
   9   1  16        0.88       -0.90      1.72 o 
  10   1  16       41.16       50.31      4.77 o 
  11   1  16        3.75        1.74      2.37 o 
  12   1  16       25.35       29.54      5.10 o 
   0   2  16      527.70      543.62     13.28 o 
   1   2  16      127.27      120.39      2.35 o 
   2   2  16       50.09       41.23      1.54 o 
   3   2  16        0.16       -1.42      1.02 o 
   4   2  16       66.04       77.32      2.39 o 
   5   2  16       39.92       41.73      3.03 o 
   6   2  16       12.89        5.86      1.37 o 
   7   2  16      165.89      163.43      4.89 o 
   8   2  16       84.64       74.91      4.46 o 
   9   2  16       20.57       23.60      3.84 o 
  10   2  16       46.18       39.15      6.96 o 
  11   2  16       10.02        5.39      1.97 o 
  12   2  16      165.04      155.91      5.64 o 
   1   3  16       14.31       15.71      1.71 o 
   2   3  16      204.13      226.21      4.48 o 
   3   3  16      253.86      236.93      4.75 o 
   4   3  16      109.28       96.83      2.49 o 
   5   3  16       99.79      101.70      4.25 o 
   6   3  16       84.36       80.15      4.37 o 
   7   3  16       24.67       17.75      3.06 o 
   8   3  16      593.85      635.32     16.33 o 
   9   3  16        0.93        2.68      1.87 o 
  10   3  16       87.28       84.74      4.89 o 
  11   3  16       52.11       51.72      8.88 o 
   0   4  16       27.60       44.02      6.09 o 
   1   4  16        0.79        1.92      0.85 o 
   2   4  16       57.06       62.41      2.78 o 
   3   4  16       75.82       64.99      3.04 o 
   4   4  16       39.61       39.40      3.10 o 
   5   4  16       68.27       62.91      2.26 o 
   6   4  16      193.26      205.07      5.15 o 
   7   4  16        6.75        3.04      1.34 o 
   8   4  16        8.35        6.76      2.54 o 
   9   4  16        8.53       12.97      2.89 o 
  10   4  16      113.63      138.47      6.65 o 
   1   5  16       56.23       49.86      4.33 o 
   2   5  16        3.97        2.44      1.56 o 
   3   5  16       77.70       85.11      4.46 o 
   4   5  16       94.61       99.29      6.51 o 
   5   5  16       71.75       88.83      6.01 o 
   6   5  16      122.07      123.42      4.67 o 
   7   5  16       22.27       19.12      3.38 o 
   8   5  16      281.20      313.33      8.68 o 
   0   6  16        7.03        3.86      2.77 o 
   1   6  16      149.39      142.39      5.64 o 
   2   6  16       34.81       32.32      5.49 o 
   3   6  16       25.79       21.32      3.78 o 
   4   6  16       11.80       10.21      2.34 o 
   5   6  16        1.62        4.04      1.93 o 
   1   1  17     1859.24     1992.25     28.33 o 
   2   1  17       86.11       91.58      2.76 o 
   3   1  17      169.01      154.78      3.20 o 
   4   1  17      440.61      444.51      7.88 o 
   5   1  17        2.15        2.57      1.14 o 
   6   1  17       86.09       81.42      2.78 o 
   7   1  17       59.23       54.73      4.13 o 
   8   1  17        3.10        2.21      1.61 o 
   9   1  17       10.00       10.39      2.65 o 
  10   1  17       27.50       21.09      4.48 o 
  11   1  17       44.80       40.15      8.66 o 
  12   1  17       30.14       26.45      6.66 o 
   0   2  17      110.44       99.28      6.40 o 
   1   2  17        2.91        3.97      1.23 o 
   2   2  17      178.57      176.10      4.01 o 
   3   2  17      544.08      514.70      8.54 o 
   4   2  17       16.21       17.15      2.18 o 
   5   2  17      237.63      224.40      4.65 o 
   6   2  17       60.38       61.83      7.07 o 
   7   2  17      130.05      117.65      3.78 o 
   8   2  17        0.93        2.41      1.59 o 
   9   2  17       34.09       30.59      4.95 o 
  10   2  17        9.63       11.26      2.47 o 
  11   2  17       18.82       16.67      3.46 o 
   1   3  17      306.22      311.14      5.54 o 
   2   3  17       51.65       51.66      2.68 o 
   3   3  17       87.46       86.52      2.93 o 
   4   3  17        9.25        9.15      1.88 o 
   5   3  17      224.53      213.15      5.73 o 
   6   3  17        2.80        4.13      1.61 o 
   7   3  17       13.56        7.91      1.92 o 
   8   3  17       44.97       48.42      6.06 o 
   9   3  17        4.65        6.82      2.24 o 
  10   3  17       13.42       14.22      3.11 o 
   0   4  17       30.67       29.66      5.48 o 
   1   4  17      674.26      695.27     17.75 o 
   2   4  17       19.11       14.05      3.11 o 
   3   4  17       57.46       56.73      4.87 o 
   4   4  17        3.56        5.59      1.80 o 
   5   4  17       27.11       24.30      3.39 o 
   6   4  17      142.61      136.87      3.67 o 
   7   4  17        5.22        3.06      1.70 o 
   8   4  17       10.20        5.03      1.96 o 
   9   4  17       11.28       12.00      3.40 o 
   1   5  17        0.10        2.45      1.50 o 
   2   5  17        1.93        4.44      2.68 o 
   3   5  17       39.89       33.29      6.27 o 
   4   5  17        9.15        9.71      3.23 o 
   5   5  17       19.65       16.85      3.95 o 
   6   5  17       90.33       89.83      6.61 o 
   7   5  17        7.59        7.43      2.54 o 
   0   6  17       72.99       60.91      6.08 o 
   1   6  17        0.80        1.23      2.87 o 
   2   6  17        7.83       11.58      3.41 o 
   0   0  18      594.59      579.28     38.51 o 
   1   0  18       51.07       45.48      8.38 o 
   2   0  18       40.05       31.33      5.92 o 
   3   0  18     1077.19     1102.46     18.03 o 
   4   0  18      323.16      341.57      7.72 o 
   5   0  18      183.65      188.18      7.06 o 
   6   0  18      110.72      102.36      4.43 o 
   7   0  18       23.38       26.99      5.43 o 
   8   0  18        4.76        4.48      2.72 o 
   9   0  18        2.62        5.01      2.85 o 
  10   0  18       14.92        8.48      3.44 o 
  11   0  18      204.03      234.22     16.85 o 
   1   1  18      934.04      966.09     12.93 o 
   2   1  18        2.28        1.13      1.01 o 
   3   1  18       37.98       36.26      3.27 o 
   4   1  18       40.86       31.19      2.94 o 
   5   1  18       14.69       15.19      2.40 o 
   6   1  18      236.53      212.16      5.54 o 
   7   1  18        1.56        1.53      1.70 o 
   8   1  18        5.91        5.52      2.53 o 
   9   1  18       28.79       18.72      4.13 o 
  10   1  18       17.80       16.08      4.12 o 
   0   2  18     2355.57     2672.76     26.69 o 
   1   2  18      156.34      151.38      3.52 o 
   2   2  18      117.74      128.68      2.82 o 
   3   2  18       21.37       25.09      3.10 o 
   4   2  18        0.56        0.89      1.35 o 
   5   2  18       44.86       40.31      6.01 o 
   6   2  18        2.66        4.34      1.96 o 
   7   2  18        0.04        1.93      0.94 o 
   8   2  18       17.32       13.34      4.15 o 
   9   2  18        0.47       -0.47      1.81 o 
  10   2  18        2.08        0.84      1.44 o 
   1   3  18        9.32        9.25      2.07 o 
   2   3  18        6.48        6.84      1.73 o 
   3   3  18      115.78      105.33      4.59 o 
   4   3  18       61.43       64.22      4.29 o 
   5   3  18      179.36      181.09      6.02 o 
   6   3  18       29.01       18.51      3.22 o 
   7   3  18       12.21        8.29      2.02 o 
   8   3  18        0.57        1.24      1.99 o 
   9   3  18        5.69        5.58      1.99 o 
   0   4  18      264.44      275.19      9.94 o 
   1   4  18       86.03      102.42      4.89 o 
   2   4  18       38.49       34.01      6.31 o 
   3   4  18      105.14      100.94      7.02 o 
   4   4  18       36.58       33.24      5.57 o 
   5   4  18      109.38      122.31      7.27 o 
   6   4  18      350.42      360.75      8.15 o 
   7   4  18       24.42       24.34      3.81 o 
   1   5  18       28.40       18.41      4.53 o 
   2   5  18       14.29       15.01      4.07 o 
   3   5  18        7.02        5.24      3.28 o 
   4   5  18       24.59       25.79      4.53 o 
   1   1  19       25.82       25.81      3.18 o 
   2   1  19      147.67      137.64      3.62 o 
   3   1  19       48.19       47.05      5.12 o 
   4   1  19      109.15      118.33      2.79 o 
   5   1  19       68.79       65.93      4.21 o 
   6   1  19      122.75      114.06      4.31 o 
   7   1  19       91.96       91.69      3.56 o 
   8   1  19        6.99        5.16      1.97 o 
   9   1  19       47.71       50.15      4.61 o 
   0   2  19      196.10      194.71      6.01 o 
   1   2  19      147.40      143.89      3.16 o 
   2   2  19       70.28       71.04      3.63 o 
   3   2  19      191.32      188.02      5.14 o 
   4   2  19      510.16      508.08      8.53 o 
   5   2  19       76.29       79.12      4.82 o 
   6   2  19       36.57       36.41      6.82 o 
   7   2  19        0.73        3.07      1.39 o 
   8   2  19       13.10        9.98      2.88 o 
   1   3  19      346.31      344.41      7.47 o 
   2   3  19       11.76        8.40      2.50 o 
   3   3  19       10.85       10.09      1.89 o 
   4   3  19        3.35        1.99      1.65 o 
   5   3  19       57.61       50.98      9.21 o 
   6   3  19        2.63        3.16      1.78 o 
   7   3  19        0.19        3.10      1.64 o 
   0   4  19      574.06      578.85     26.53 o 
   1   4  19        1.75        0.69      1.26 o 
   2   4  19       15.59        6.11      3.41 o 
   3   4  19       19.86       16.18      4.00 o 
   4   4  19        5.33        5.50      2.15 o 
   5   4  19       80.41       66.95     13.66 o 
   0   0  20        4.74        5.02      2.72 o 
   1   0  20       16.87       11.30      2.88 o 
   2   0  20       28.38       33.67      5.80 o 
   3   0  20       65.31       67.80      6.09 o 
   4   0  20      129.40      107.37      4.51 o 
   5   0  20        1.69        1.21      1.52 o 
   6   0  20       68.60       70.15      5.98 o 
   7   0  20       31.41       30.22      6.93 o 
   8   0  20        2.73        1.75      2.09 o 
   1   1  20        6.97        2.32      0.81 o 
   2   1  20        0.00        1.90      1.00 o 
   3   1  20       70.38       77.12      3.07 o 
   4   1  20       25.12       24.56      3.35 o 
   5   1  20       10.71        6.91      1.82 o 
   6   1  20      137.29      128.67      3.65 o 
   7   1  20       53.97       38.53      7.12 o 
   0   2  20       31.32       23.94      5.87 o 
   1   2  20        5.46        4.94      1.24 o 
   2   2  20       18.57       11.88      2.31 o 
   3   2  20       30.95       17.89      3.43 o 
   4   2  20        1.72        3.63      1.55 o 
   5   2  20       52.66       57.60      6.12 o 
   6   2  20       24.02       21.96      4.82 o 
   7   2  20        1.13        3.27      1.79 o 
   1   3  20        6.70        5.44      1.98 o 
   2   3  20      331.15      317.41      7.33 o 
   3   3  20       81.67       75.14      5.88 o 
   4   3  20        2.52        4.21      1.73 o 
   5   3  20      434.59      529.83     12.73 o 
   0   4  20      290.35      351.12     17.38 o 
   1   4  20       13.67       13.25      2.60 o 
   2   4  20      235.24      275.66     11.50 o 
   1   1  21       10.04       10.10      1.78 o 
   2   1  21        0.07        1.43      1.49 o 
   3   1  21       15.29       14.38      2.73 o 
   4   1  21       18.97       14.44      2.50 o 
   5   1  21        5.23        5.64      1.86 o 
   0   2  21      259.62      264.59      9.93 o 
   1   2  21       34.51       31.30      5.75 o 
   2   2  21       38.81       36.31      6.36 o 
   3   2  21        0.91        3.99      1.44 o 
   4   2  21       60.22       62.62      6.74 o 
   1   3  21       31.69       27.28      5.30 o 
   0   0  22      255.20      291.28     12.15 o 
   1   0  22       54.86       61.63      9.20 o 
   2   0  22       35.13       28.36      6.44 o 
   1   1  22        1.47        1.77      1.57 o 
                                                 
